# Supplementary material for: Targeting ASCT2‐mediated glutamine uptake blocks prostate cancer growth and tumour development
Source: J Pathol. 2015 Apr 7;236(3):278–89. doi: 10.1002/path.4518 (PMC4973854; doi:10.1002/path.4518)
Supplement: Supplementary file 6 — TableS1 Genes upregulated and downregulated by GPNA [file PATH-236-278-s006.xlsx]

## Sheet: Supp Table S1
		Supplementary Table S1 - Genes upregulated and downregulated by GPNA
		Upregulated genes	Log Fold Change	P-value		Downregulated genes	Log Fold Change	P-value
		ATF4	0.394771	1.09664e-11		TFPI2	-0.586136	1.42304e-14
		HPGD	0.676962	1.49593e-11		NOLC1	-0.264352	5.04196e-11
		RP11-284F21.10	1.02232	3.84672e-11		TCOF1	-0.283335	5.3309e-09
		CD164	0.311588	5.97158e-11		MCAM	-0.377962	1.98523e-08
		TENM4	0.7793	6.23898e-11		CRABP2	-0.536058	3.2638e-08
		NEBL	0.479208	7.56608e-11		DDX23	-0.255813	6.74487e-07
		SORL1	0.389101	4.70707e-10		TUBA4A	-0.412185	7.59001e-07
		DNAJB9	0.862043	9.22571e-10		CDC25A	-0.403385	1.25366e-06
		KLHL24	0.63389	2.89678e-09		CTSC	-0.216465	1.27196e-06
		HERPUD1	0.58449	3.42783e-09		RRP12	-0.34503	1.36503e-06
		ABCC3	0.590433	5.74175e-09		ESM1	-0.457463	1.86884e-06
		CHAC1	1.32427	6.01636e-09		EBNA1BP2	-0.374103	2.02371e-06
		MIA3	0.316225	9.44125e-09		TCEB3	-0.204537	3.08569e-06
		ANKRD36C	0.534336	1.62567e-08		UHRF1	-0.314184	3.86679e-06
		JMJD1C	0.212023	5.07725e-08		HDGFRP3	-0.260881	4.45887e-06
		LINC00342	0.708763	5.37254e-08		CCDC84	-0.291087	4.79161e-06
		PAN2	0.461522	5.87365e-08		CAV1	-0.331429	5.31216e-06
		SLC7A11	0.595351	7.01572e-08		NAA15	-0.266889	5.38555e-06
		WIPI1	0.558529	8.13971e-08		HNRNPU	-0.156871	6.34497e-06
		CD59	0.306836	1.06986e-07		SLC25A19	-0.486407	6.74593e-06
		ST6GALNAC2	0.557182	3.56193e-07		NOL6	-0.381529	7.83336e-06
		DNTTIP1	0.300736	6.54195e-07		PDCD11	-0.314968	8.63853e-06
		SCD	0.676438	7.35965e-07		CXCL6	-0.53335	9.07438e-06
		COL4A5	0.34373	7.82276e-07		CLSPN	-0.270063	1.08791e-05
		TMEM154	0.661004	1.06586e-06		LTV1	-0.45706	1.36605e-05
		FGGY	0.563606	1.09425e-06		PARD3	-0.164469	1.48051e-05
		RSPH3	0.429852	1.21424e-06		NOP2	-0.299506	1.70725e-05
		ATP9A	0.371683	1.30486e-06		NUDC	-0.167156	1.8459e-05
		SEZ6L2	0.705644	2.02086e-06		ZMPSTE24	-0.257958	1.95192e-05
		CDK5RAP3	0.346586	2.28352e-06		HELLS	-0.376999	2.33956e-05
		SEC31B	0.954921	5.61292e-06		CDC37	-0.301372	2.59787e-05
		ACSS2	0.345767	5.82606e-06		CCDC137	-0.296848	2.65618e-05
		ZC3H6	0.39675	6.29188e-06		SHISA2	-0.64597	3.43697e-05
		MAP4K3	0.254175	7.01372e-06		GPATCH4	-0.300761	3.48346e-05
		FABP4	0.810439	8.21639e-06		TUBA1B	-0.39038	3.55376e-05
		AC004980.9	0.869209	9.97163e-06		DHX37	-0.316402	3.55393e-05
		NBR1	0.21164	1.01053e-05		NOP56	-0.242164	3.94412e-05
		BAIAP3	0.587474	1.01513e-05		PNN	-0.275946	4.00285e-05
		DISP1	0.67481	1.29318e-05		UTP15	-0.288041	4.28269e-05
		KAT6B	0.333423	1.4924e-05		DDX46	-0.256956	5.27139e-05
		RP11-284F21.7	0.890932	1.49754e-05		ACIN1	-0.19897	5.92941e-05
		MANBA	0.35009	1.5158e-05		BCYRN1	-0.361543	6.35449e-05
		NT5E	0.487738	1.71166e-05		DHX34	-0.323749	6.50926e-05
		TRIB3	0.737731	1.77924e-05		WDR4	-0.418068	6.6171e-05
		PCK2	0.764216	1.89088e-05		NKIRAS1	-0.349787	7.06254e-05
		C2CD4A	3.30279	1.94603e-05		EHD1	-0.283396	7.76279e-05
		GMDS-AS1	0.64074	2.19408e-05		UTP11L	-0.301114	7.88681e-05
		KB-1507C5.3	2.81794	2.27039e-05		NRIP1	-0.281364	8.1145e-05
		PLD1	0.548863	2.47676e-05		MRPL42	-0.276949	8.14559e-05
		TEP1	0.476322	2.695e-05		DONSON	-0.431447	8.34767e-05
		KIF5C	0.322468	2.82565e-05		PSME3	-0.218639	8.39553e-05
		IRF2BPL	0.362993	2.85513e-05		PTDSS1	-0.260452	9.01234e-05
		C1orf192	0.421642	2.86469e-05		ATAD3B	-0.294441	9.2503e-05
		GAA	0.506852	2.92965e-05		UTP20	-0.260648	9.60169e-05
		NBEA	0.377932	2.94208e-05		LETM1	-0.282452	9.9409e-05
		SLC38A1	0.236179	3.51182e-05		DNAJC2	-0.336525	0.000104131
		C10orf11	0.797755	3.56807e-05		TBRG4	-0.257496	0.000110365
		RP11-594N15.3	1.08348	4.12881e-05		HSPBP1	-0.344876	0.000111369
		SESN2	1.06573	4.17659e-05		STIP1	-0.218472	0.000126473
		CP	0.966365	4.69486e-05		ALCAM	-0.214076	0.000132662
		ZMIZ1-AS1	1.07421	4.73716e-05		URB2	-0.28248	0.000155758
		CHRNA1	0.68469	5.35713e-05		RPF2	-0.293833	0.000157213
		CHD9	0.254429	5.6113e-05		PTPN11	-0.18766	0.000162929
		SLC7A8	1.21756	5.63309e-05		BYSL	-0.347952	0.00016745
		AC159540.1	0.517113	5.64582e-05		GSPT1	-0.193359	0.000172463
		CREB3L4	0.398313	5.65393e-05		DNAJC11	-0.206998	0.00018003
		SOCS2	0.423654	6.1752e-05		MNX1	-1.13399	0.000183661
		NET1	0.398723	6.92093e-05		TFRC	-0.296386	0.000191743
		SLC1A4	0.61432	7.72338e-05		NOC2L	-0.287437	0.000206203
		ASNS	0.888308	7.85231e-05		HEATR3	-0.382611	0.000210111
		MIPOL1	0.228548	7.93047e-05		LINC00973	-0.496087	0.000215787
		PKIB	0.327547	8.29965e-05		PSMD11	-0.222389	0.000219669
		ALPK1	0.385519	8.74737e-05		DKC1	-0.254675	0.000220328
		HSPG2	0.833155	8.8432e-05		SNORA11	-0.718701	0.000235415
		ZNF619	0.46113	0.000103869		DDX56	-0.25337	0.000241475
		TIGD6	0.420146	0.000106741		SENCR	-1.05187	0.000248529
		HMGCL	0.313471	0.000110199		TCP1	-0.281025	0.000259664
		DNAL4	0.514522	0.000118934		RSL1D1	-0.235445	0.000263363
		PHGDH	0.613958	0.000134405		TRMT6	-0.26629	0.000266693
		THSD4	0.35701	0.000134773		SNORD70	-2.16731	0.000275787
		RP11-456K23.1	2.24298	0.00013683		LYAR	-0.387619	0.000281398
		KDM4A	0.227522	0.000137638		BLCAP	-0.224617	0.000285644
		NAAA	0.407707	0.000142432		XPO5	-0.254369	0.000292154
		PLAUR	0.25814	0.000146194		GINS3	-0.327623	0.000298001
		SEC24D	0.320008	0.000146354		DNAJA1	-0.247284	0.000307791
		RP11-506K6.4	1.2459	0.000147979		PGAM5	-0.34307	0.000309144
		SNRPGP4	1.14492	0.000156197		HSPD1	-0.265138	0.000310175
		SARS	0.180553	0.000163047		EIF3B	-0.284899	0.000323581
		SIRT5	0.334722	0.000169113		PA2G4	-0.290937	0.000325946
		RP11-713M15.1	2.57601	0.000171534		CHORDC1	-0.205322	0.000330682
		C2orf81	0.914806	0.00017272		PSMD12	-0.177658	0.000339278
		KLHDC1	0.842718	0.00018406		REXO4	-0.299989	0.000341639
		AP004372.1	0.560307	0.000201415		FIGNL1	-0.273192	0.000344314
		IPP	0.367469	0.000203425		LAPTM4B	-0.205502	0.000350882
		NPAS2	0.456635	0.000208171		NOP16	-0.332348	0.000354763
		AGR2	0.522588	0.000209593		RP11-295G20.2	-0.344068	0.000355601
		SLC7A11-AS1	0.919814	0.000219904		GPN2	-0.295613	0.000356294
		SNRK	0.272554	0.000225858		AJUBA	-0.295504	0.000370979
		C19orf45	1.21244	0.000230763		RNF145	-0.306873	0.000371917
		MYO15B	0.633862	0.000235955		LINC00857	-0.267409	0.000375933
		IQSEC2	0.520048	0.000249139		ELAVL1	-0.239434	0.000377724
		PLD3	0.33275	0.000253925		BOP1	-0.395714	0.000382119
		PTPRN2	0.550034	0.000262953		RRP1B	-0.272391	0.000389172
		RP11-162G10.1	0.554463	0.000263653		CCT2	-0.294681	0.000394784
		RP11-284F21.9	0.829227	0.000264024		ANAPC7	-0.294868	0.000396187
		CYP4F11	3.04769	0.000265682		HSPA4	-0.244798	0.00040686
		NOS3	0.919153	0.000276177		C1QBP	-0.402117	0.000411145
		PNRC1	0.322223	0.000282673		CTU2	-0.340825	0.000412175
		MYO1D	0.272553	0.000285145		TCERG1	-0.160779	0.000430319
		TBCK	0.350008	0.000288776		HNRNPM	-0.181658	0.000435909
		GLDN	1.04537	0.000300862		RP11-379F4.4	-1.24864	0.000445249
		SMIM14	0.416757	0.000311414		DDX27	-0.233227	0.000455692
		NPY6R	1.90504	0.000313052		ATAD3A	-0.361698	0.00047386
		YARS	0.248738	0.000313577		MRPS6	-0.355736	0.000516589
		RHBDD1	0.30558	0.000325426		PAICS	-0.238281	0.000524204
		DFNA5	0.286322	0.000335819		POLR1E	-0.323796	0.000542764
		AC027119.1	1.80814	0.000337461		RIMKLBP1	-0.814391	0.000545297
		KIAA1109	0.249441	0.000343453		TOMM40	-0.380559	0.000546021
		SYTL1	0.426907	0.000352558		ABCF1	-0.216928	0.000570847
		ANXA4	0.279819	0.000375657		ZNF259	-0.197148	0.000597285
		ZNF396	1.2707	0.000376661		IL18	-0.24686	0.000602618
		HIVEP3	0.423574	0.000376679		ORC1	-0.340156	0.00061558
		NUPR1	0.834004	0.000386588		POLRMT	-0.295236	0.000621031
		KLF4	0.407041	0.000434015		AC018878.3	-1.77725	0.000635629
		ZBTB20	0.573147	0.000441975		RRS1	-0.3333	0.000650667
		LHPP	0.464766	0.000459022		CCDC147	-1.64297	0.000658918
		CST3	0.200613	0.00046762		NPLOC4	-0.157372	0.00066088
		TMEM254	0.384815	0.000497874		CPM	-0.568728	0.000673905
		STC2	0.423409	0.000548801		DDX54	-0.20257	0.000685118
		PAPOLB	2.39424	0.000550485		KIAA0020	-0.293089	0.000702412
		PRKG1	0.350087	0.000555056		DUSP14	-0.302528	0.000705552
		AIG1	0.275922	0.000555973		RRM2	-0.230141	0.000718171
		SCRN2	0.349506	0.000557043		PLOD2	-0.207532	0.000756199
		ACAD10	0.254405	0.000575221		IMP4	-0.258143	0.000760838
		SCRN3	0.255904	0.000576043		BCCIP	-0.330393	0.000772853
		CD160	0.913227	0.000581116		LRRC42	-0.330289	0.000779658
		RDH10	0.282515	0.000594946		RRP7A	-0.288303	0.000784973
		CPT1A	0.147582	0.000616905		TRIP10	-0.210765	0.000807974
		RP11-439L18.3	1.45117	0.000628181		CHAF1A	-0.293014	0.000816226
		WFDC3	0.679781	0.00063323		MST4	-0.31587	0.000820785
		SLC2A12	0.557089	0.000662479		FASTKD5	-0.239762	0.000832457
		RP11-434I12.3	1.89478	0.000701443		ATXN1L	-0.219164	0.000837287
		FAM161B	0.4511	0.00070342		TFAM	-0.244926	0.000856958
		HLCS	0.187269	0.000707126		CAMK2G	-0.142187	0.000864075
		ARSA	0.550852	0.000707823		ARMC6	-0.359877	0.000886375
		TMCO4	0.319387	0.000731381		PTBP1	-0.14166	0.000916589
		CCNG2	0.736056	0.000738025		MATN2	-0.199176	0.000918961
		RP11-435B5.4	0.541682	0.000741255		PPP5C	-0.212947	0.000934085
		LINC00702	0.606684	0.000762792		NOP14	-0.231167	0.000971035
		RP11-493E12.2	0.834432	0.000768659		CACYBP	-0.255654	0.000986942
		XBP1	0.256148	0.000777783		CTD-2325M2.1	-1.1716	0.000997399
		DAP	0.324236	0.000786404		PPEF1	-1.73399	0.00101049
		AGO4	0.236428	0.000797735		PLEKHJ1	-0.303022	0.0010116
		ARHGAP29	0.191566	0.000803153		RP11-373E16.4	-1.455	0.00101373
		CCDC149	0.3189	0.000806367		CPA4	-0.343131	0.00101667
		CRYL1	0.368704	0.000830384		TUBB6	-0.351805	0.00104831
		LINC00471	0.762643	0.000835533		RP5-1073F15.1	-2.27127	0.00105731
		SLC9A9	1.93861	0.000837532		TARDBP	-0.175692	0.00107758
		RP11-737O24.3	0.966963	0.000839607		UBE2J2	-0.240387	0.00108189
		PRSS23	0.357219	0.000851872		PM20D2	-0.251237	0.00111174
		ABCG1	0.483994	0.000852465		RFC5	-0.252002	0.00114523
		HSPA5	0.54864	0.00085954		RNASEH1	-0.269508	0.00116488
		RP11-333E1.1	1.83309	0.000866802		SLIRP	-0.230449	0.00116519
		AC004980.7	0.37385	0.000872765		PINK1	-0.233219	0.00119876
		NCSTN	0.285051	0.00087812		GALNT18	-0.321171	0.00121511
		PBX1	0.253126	0.000890927		TSR1	-0.230898	0.00121649
		IL20RB	1.07638	0.000931937		FKBP4	-0.310039	0.00127168
		RP11-599B13.3	1.77968	0.000932973		MLANA	-1.34161	0.00129345
		RP11-211G3.3	2.04143	0.000936305		TRNP1	-0.246361	0.00129396
		TMEM135	0.272905	0.000969635		ERGIC1	-0.140801	0.00131201
		FAM172A	0.367209	0.000974881		TIMM13	-0.27379	0.00131487
		MVD	0.348527	0.000975633		KIAA1279	-0.188205	0.00132575
		GOLPH3L	0.275315	0.000991618		LPCAT1	-0.283523	0.00133719
		RP11-736K20.5	0.479783	0.00103631		GPR157	-0.42342	0.00136797
		RP11-99A1.2	1.33369	0.00105962		SNRPF	-0.267017	0.00138849
		TRIQK	0.256469	0.0010609		PPM1G	-0.307939	0.00139551
		HMCN2	2.81935	0.0011246		SLC25A32	-0.283335	0.00140353
		DLGAP1-AS2	0.433735	0.00113017		MPV17L	-0.425461	0.00144549
		PCSK4	0.87752	0.00114182		GLIPR1	-0.438051	0.00147491
		NAALADL2	0.566206	0.00114783		WDR77	-0.354144	0.00147972
		PBXIP1	0.371312	0.00117011		POP1	-0.527734	0.00148699
		JMY	0.652523	0.00118465		MED30	-0.361458	0.00155303
		ZNF83	0.208159	0.00126609		HSPA9	-0.204903	0.00155775
		MED14	0.311173	0.00129744		MYBBP1A	-0.246716	0.00156058
		RP3-399L15.3	0.614434	0.00129991		FUBP1	-0.170249	0.00156373
		AC074286.1	0.926876	0.00132815		SUPV3L1	-0.182779	0.00156483
		FANK1	0.955631	0.0013524		RP11-180O5.2	-1.05586	0.00156835
		CCDC121	0.67356	0.00138764		RP11-210K20.2	-1.58354	0.00159075
		LRP1	0.741091	0.00138772		SLC7A6	-0.359453	0.0016012
		SLC22A23	0.380653	0.0013935		FSD2	-1.46544	0.0016248
		PCED1A	0.347316	0.00139786		TUBB4B	-0.317882	0.00162651
		ERLEC1	0.186725	0.00141511		DNAJA3	-0.241225	0.00164539
		RP11-737O24.1	2.10999	0.00143792		ARRB1	-0.340953	0.00164649
		MSMO1	0.375333	0.00144006		SHQ1	-0.254405	0.00165394
		ARHGEF2	0.239821	0.00145514		RBM19	-0.227632	0.00167233
		ABTB1	0.765405	0.00145835		RPL22L1	-0.42088	0.00168401
		NEK9	0.318459	0.00146734		PTGES2	-0.25493	0.00168862
		FICD	0.381889	0.00149315		SLC39A8	-0.270096	0.0016997
		RP11-1114I9.1	0.826468	0.0015052		SART3	-0.175813	0.00170857
		TPPP	0.39321	0.00151708		KARS	-0.234964	0.00178129
		TCEA3	0.241608	0.00152371		AHCTF1	-0.182221	0.00181615
		FN1	0.258204	0.0015566		MRPL3	-0.231001	0.00184323
		SLC27A1	0.366699	0.0015814		BCAS2	-0.225967	0.00184354
		RP4-799P18.4	1.63417	0.00158412		UFD1L	-0.197349	0.00187056
		GNRHR2	0.479193	0.00158518		TRMT10C	-0.265537	0.00188044
		RP11-425D10.10	1.67161	0.0015969		POLE3	-0.266681	0.00188308
		FAM63A	0.386222	0.0016031		MALT1	-0.203573	0.00189544
		MAGI1	0.328732	0.00162048		PSMG1	-0.289744	0.00190072
		DNASE2	0.274379	0.0016374		ZBTB17	-0.239864	0.00193417
		HMBOX1	0.38864	0.00167137		FARSA	-0.254811	0.00195857
		THADA	0.180291	0.00170253		ZC3H14	-0.13879	0.00196825
		SEMA3D	0.343051	0.00170451		MSX1	-0.47623	0.00197086
		MTND1P32	1.59034	0.00171254		GREM1	-0.587578	0.00200418
		GRIK2	0.69172	0.00172548		NAA50	-0.211006	0.0020054
		OR2L6P	1.38559	0.00173667		SNORA33	-0.930073	0.00200895
		SELM	0.416593	0.00177655		DPH2	-0.219819	0.00201019
		TFF2	0.804546	0.00178511		U2AF2	-0.210225	0.00201487
		SYNE2	0.251062	0.00182117		CAPZB	-0.235133	0.00201525
		ST7-AS2	0.952653	0.00182323		UNG	-0.258698	0.00201735
		ZNF674	0.437566	0.00185735		NOP58	-0.187371	0.00211571
		WDR45	0.380237	0.00185889		NSFL1C	-0.131001	0.00214993
		RP11-767L7.2	1.36392	0.00186427		TRMT61A	-0.274434	0.00216671
		IFT172	0.266005	0.00186936		RP11-148B18.4	-1.12843	0.00217284
		KLF12	0.242122	0.00189383		RP11-540B6.6	-0.392207	0.00217909
		MEF2C-AS1	1.32987	0.00191006		IGFBP6	-0.217234	0.00218526
		MOSPD2	0.267217	0.00194136		CHD1	-0.208608	0.00219902
		RP11-365F18.6	1.74048	0.00194764		GART	-0.194892	0.00220509
		PODNL1	1.24517	0.00198429		RP11-525G13.2	-1.25862	0.00223572
		SLC22A31	1.03994	0.00198797		TIMM10	-0.324486	0.00224493
		KIAA1324L	0.267594	0.00200733		CYC1	-0.235141	0.00225606
		ERO1LB	0.529723	0.00202235		SERBP1	-0.17475	0.00226474
		C1QTNF3	1.02784	0.00202437		BAG2	-0.342219	0.00228328
		CEBPG	0.26456	0.00207217		HSPA8	-0.229377	0.0022983
		BCAS3	0.318131	0.00207219		MCM8	-0.239708	0.00231511
		TCTN1	0.224801	0.00208975		GRWD1	-0.248099	0.00232702
		TCF4	0.250365	0.00209062		RP11-38G5.4	-3.06448	0.00232816
		MTHFD2	0.282344	0.00209104		PASK	-0.466297	0.00238615
		TMEM45A	0.200716	0.00218564		YEATS4	-0.281125	0.00244478
		LIPG	0.372395	0.00220017		ABCE1	-0.259979	0.0024567
		COL18A1	0.318155	0.00222049		RP11-462G12.1	-1.57517	0.00246665
		MAPRE3	0.479341	0.00228561		HIST1H4A	-0.426557	0.00247569
		CDKN2B	0.54933	0.00229545		DENR	-0.141909	0.00251122
		EFEMP2	0.50674	0.00231278		TIMM44	-0.200757	0.00253613
		HINT3	0.376214	0.00233001		CCT6A	-0.220768	0.00254526
		ABCA7	0.372433	0.00237106		FASTKD3	-0.38737	0.00255453
		RP11-162A12.2	1.13031	0.00240482		HNRNPAB	-0.20738	0.00255595
		PARP4	0.169987	0.00241966		UBASH3B	-0.164908	0.00256609
		FASN	0.53749	0.00243843		HAT1	-0.243076	0.00260952
		SGSM1	0.948706	0.00245611		DNMT1	-0.242059	0.0026119
		AARS	0.311552	0.00249601		AC004797.1	-1.42495	0.00262823
		GLI3	0.546561	0.00250181		PHF13	-0.273227	0.00264236
		EN1	0.613059	0.00253088		PSMB7	-0.215632	0.00266713
		LZTFL1	0.271384	0.00253646		RP11-425I13.3	-1.51456	0.00270826
		VEGFB	0.404902	0.00256983		TIMM17A	-0.244918	0.00271224
		PSAT1	0.501394	0.00258658		HSPH1	-0.238198	0.00271461
		SCNN1G	0.897208	0.00263265		RPS6KB2	-0.213996	0.00277765
		EDEM3	0.220923	0.00267677		RP11-6F2.5	-1.04208	0.00278417
		NUTM2D	0.95745	0.00271521		JADE2	-0.224569	0.00285994
		IRAK2	0.350655	0.00271578		SBDSP1	-0.30945	0.00289599
		RP11-326I11.5	1.70517	0.0027265		C11orf84	-0.311659	0.0028982
		APOBEC3B	0.418463	0.0027495		ETF1	-0.229139	0.00300258
		ATXN3	0.238517	0.00279513		PPID	-0.214193	0.00302632
		GSTM4	0.325012	0.00282642		C12orf43	-0.255731	0.00304144
		PUS10	0.393768	0.00296261		PRMT5	-0.165618	0.00311514
		AP001469.5	1.69999	0.002978		BICD2	-0.215966	0.0031342
		BEX2	1.38756	0.00300057		PAK1IP1	-0.27447	0.0031886
		NFATC2	0.452483	0.0030875		DRG1	-0.250703	0.00320273
		PLXNA4	0.441144	0.00309366		F3	-0.704437	0.00320594
		IRF2BP2	0.345567	0.00309584		KIFC3	-0.303844	0.00321268
		APOBEC3G	0.326097	0.00312626		DDX21	-0.234101	0.00323728
		CTD-2373N4.5	0.980724	0.00314429		NOP9	-0.222811	0.00324786
		ANKRD36BP2	0.690143	0.00316294		GINS2	-0.299128	0.00325747
		MEGF8	0.503981	0.00317467		DGAT2	-0.382457	0.00328654
		IFT140	0.31597	0.00318543		EIF2A	-0.172924	0.00329895
		ANGPTL2	1.05844	0.00320252		RPF1	-0.250247	0.00332751
		JARID2-AS1	1.51454	0.0032117		SBNO1	-0.17272	0.00339102
		RP11-302F12.10	1.63248	0.00324365		UBAP2L	-0.139964	0.00343117
		RP11-39C10.1	1.04544	0.00324925		PPHLN1	-0.200521	0.00343695
		AC002553.4	1.35417	0.00328183		SLC19A1	-0.362411	0.00344137
		XXbac-B444P24.10	1.40387	0.00331929		HEATR1	-0.24669	0.0034538
		PLEKHH1	0.348899	0.00334843		HMOX2	-0.277957	0.00356089
		RP11-458I7.1	1.33004	0.00334914		DDX31	-0.259368	0.00356425
		CAMK4	0.978653	0.00340501		NETO2	-0.259542	0.00360038
		AC019117.2	1.57803	0.00350438		METTL3	-0.242304	0.00362543
		TLDC2	0.831286	0.00350823		RFWD3	-0.227201	0.00364576
		TEF	0.487635	0.00351659		RAB35	-0.171256	0.00364858
		ARMCX2	0.855339	0.00353805		ASRGL1	-0.41156	0.00369942
		METTL20	0.686038	0.00355573		REPS1	-0.200183	0.00370898
		RETSAT	0.214116	0.00356717		SKA3	-0.216881	0.00371011
		ZNF33A	0.169123	0.00359561		NTMT1	-0.277035	0.00378299
		KIAA0430	0.311218	0.00359794		WDR5	-0.237341	0.00379839
		CTD-3239E11.2	1.10473	0.00365361		HIST4H4	-0.326412	0.00380189
		RINL	1.18026	0.00365924		NIFK	-0.248983	0.00382085
		ITPRIPL2	0.214474	0.00372574		AC010761.8	-0.586009	0.00386085
		HIVEP2	0.234264	0.0037399		CTPS1	-0.191675	0.0038676
		NFU1P2	1.16686	0.00375304		USB1	-0.427579	0.00388338
		RP11-137L10.6	0.381513	0.00376128		CDK12	-0.128474	0.00388679
		RP4-728D4.3	1.78499	0.00377256		CCT3	-0.257229	0.00388703
		KRT8P29	1.59294	0.00377467		ATG4A	-0.233988	0.0039014
		RP5-1021I20.1	1.10124	0.00377819		RP11-132A1.4	-0.420358	0.00391334
		RASD1	0.463952	0.00380108		XRCC2	-0.311047	0.00393634
		NDUFA4L2	0.755618	0.00383105		CCDC12	-0.244616	0.00395057
		CTD-3065B20.2	1.25884	0.00390095		TIPIN	-0.332744	0.00402092
		SPAG17	1.37777	0.00392176		SNX5	-0.170397	0.00402122
		ATP5G2	0.160818	0.00392407		HSP90AB1	-0.145334	0.00406403
		TMED10	0.126299	0.00397453		RPL36A	-0.428552	0.00407408
		PLXNA3	0.596068	0.00398095		RP11-613M10.6	-0.451872	0.00412577
		NFE2L3	0.19001	0.00398381		CSTF2	-0.194998	0.00414232
		ULBP1	0.581836	0.00399031		ATP1B3	-0.298462	0.00416727
		ZNF419	0.349153	0.00401485		SNORD3B-1	-0.305691	0.00418266
		C1orf63	0.213559	0.00406788		RRM1	-0.266936	0.00434645
		VPS28	0.160099	0.00407196		NSUN2	-0.145839	0.00436296
		NDFIP1	0.19344	0.0041027		BAZ1B	-0.14656	0.00437114
		PCDHGB7	0.670887	0.00416581		C11orf82	-0.29797	0.00438539
		AC005517.3	1.24519	0.00419974		SCOC	-0.253525	0.00439795
		KLF6	0.343777	0.00430045		MRPS24	-0.987497	0.00441171
		RP11-439L18.2	0.606501	0.00434641		FAM58A	-0.330698	0.00441335
		CARF	0.447078	0.00437229		DHH	-1.31941	0.00442368
		NRP1	0.163751	0.00439881		EFNA4	-0.320921	0.0044443
		AC093642.5	0.958285	0.0044019		PSMA3	-0.180451	0.00445917
		NIPSNAP3A	0.310942	0.00442114		GPRC5B	-0.386368	0.0045064
		SLC26A5	0.657193	0.00444074		HNRNPCP2	-1.21937	0.00455976
		SCARNA9	0.250427	0.00447553		TK1	-0.330375	0.00457158
		MTRNR2L9	0.941598	0.00447966		CLPTM1L	-0.192527	0.00458345
		TPM4	0.133778	0.00448023		DAZAP1	-0.242079	0.00460919
		SHISA3	0.33943	0.00451264		HNF1A	-0.706884	0.00466067
		TXN2	0.218268	0.00453974		BRIX1	-0.258993	0.00467563
		BBS9	0.257466	0.00454529		SRGN	-0.21089	0.00469587
		RAI14	0.207641	0.00461631		BCLAF1	-0.161943	0.00485023
		GARS	0.376804	0.00465997		ARHGEF34P	-0.517724	0.00486578
		CDH15	0.650886	0.00468975		CDK2	-0.225662	0.00490113
		P4HB	0.140662	0.00472314		RAD51	-0.310419	0.00494848
		CREB3L2	0.378534	0.00472798		C12orf5	-0.324707	0.00495785
		SLC3A1	1.05757	0.00474092		DSCC1	-0.267971	0.00496671
		SNORA67	0.84046	0.00474126		MDN1	-0.137676	0.00499556
		GPR153	0.213878	0.00474337		PACSIN3	-0.229887	0.00501286
		XXbac-BPGBPG55C20.2	0.416063	0.00477158		MRTO4	-0.266286	0.00501898
		IFITM10	1.12688	0.00479164		NPM1	-0.255582	0.00510397
		ALDH6A1	0.347139	0.00479548		AURKAIP1	-0.287575	0.00510612
		FOXP1	0.236074	0.00482062		C6orf106	-0.188874	0.00514982
		CD22	1.71857	0.0049336		WBP11	-0.144015	0.00516535
		RCOR3	0.273964	0.00497545		DLEU1	-0.339906	0.00517267
		CHRFAM7A	0.942075	0.00498308		ARPC5L	-0.237865	0.00519617
		RP11-8L18.2	1.07998	0.00500768		EIF4H	-0.182648	0.00538992
		PTPRM	0.160487	0.00501315		MOK	-0.216511	0.0054167
		DTX2P1	0.965142	0.00501817		DCUN1D5	-0.235472	0.00548276
		ULK1	0.572204	0.00506638		PPA1	-0.290946	0.00548309
		RNF38	0.289407	0.0050992		RP11-196G18.23	-0.576872	0.00550683
		GTF2IRD2	0.702469	0.00510288		MAP6D1	-0.371463	0.00557113
		CTB-176F20.3	0.678885	0.00518701		TRMT1	-0.206657	0.00561891
		TPO	1.4988	0.00522223		GTF2F1	-0.197175	0.00564776
		OSBPL1A	0.239472	0.00523629		FBXO22	-0.297376	0.00566473
		AC012613.2	0.434808	0.00533049		CCT7	-0.212419	0.00568508
		ZNF33B	0.267784	0.00542233		KCNF1	-1.13053	0.00569552
		ZCWPW1	0.454085	0.00543163		KITLG	-0.244724	0.00570711
		ITGB3	0.862907	0.00543945		PRAME	-0.285072	0.00571555
		ACSL3	0.226073	0.00548585		DHX15	-0.17919	0.0057178
		CHD2	0.326778	0.00553926		SLC25A10	-0.447435	0.00572124
		GLTSCR2	0.209038	0.00555808		MCM5	-0.290018	0.00577553
		RP11-449O16.2	1.35916	0.00557485		SNHG3	-0.191402	0.00578665
		SEL1L	0.188875	0.00560043		NFKBIE	-0.391842	0.00582253
		MZF1	0.289063	0.00560655		GTF3C5	-0.220531	0.00582381
		KLHL7-AS1	0.519628	0.00560678		KIAA1524	-0.260692	0.00582883
		WFDC12	2.65093	0.00563956		PPAT	-0.204993	0.00584552
		RP11-395I6.3	1.79664	0.00569365		MYCBP	-0.25459	0.0059625
		YPEL5	0.352381	0.0057443		TUBD1	-0.316683	0.00605152
		ZNF397	0.361189	0.00577462		CENPN	-0.235369	0.0060926
		TMEM39A	0.1809	0.00587302		TMEM190	-0.959563	0.00609957
		ZNF615	0.247722	0.00590323		C10orf2	-0.274856	0.00611448
		WDR78	0.507439	0.00592094		RBM28	-0.157709	0.00613725
		SSC5D	1.45681	0.00593648		TXLNG	-0.181512	0.0061391
		ZNF91	0.305107	0.00595831		PSMA4	-0.233207	0.00616373
		LINC00847	0.238272	0.00601808		ATP6V0A2	-0.214015	0.00620734
		FAM114A1	0.171123	0.00604323		CDCA7	-0.247201	0.00623653
		LINC00263	0.381184	0.00605204		CBWD2	-0.228402	0.00624752
		GBA2	0.346453	0.00607326		GALM	-0.219659	0.00625163
		ZKSCAN3	0.321534	0.0060907		DNA2	-0.22706	0.00626092
		ZSWIM8	0.234271	0.00609303		BRI3BP	-0.310231	0.00636146
		HMGB1P36	1.03951	0.00611484		NUDCD1	-0.25172	0.00637429
		FDFT1	0.185456	0.00611651		UCHL5	-0.201547	0.00638091
		C3AR1	2.23961	0.0061618		FAM217A	-0.932109	0.0064332
		TSPYL2	0.23972	0.00617428		FAM20C	-0.300246	0.0064482
		ITGA2B	0.63417	0.00622257		LINC00629	-1.11121	0.00646483
		SLC12A5	0.575519	0.00624867		RPL36AP13	-1.30348	0.00650929
		BTBD8	0.663679	0.00626156		HBEGF	-0.292937	0.00651513
		RP11-244O19.1	0.499495	0.00636368		NINJ1	-0.242505	0.00658184
		TTC31	0.249025	0.00641866		C9orf96	-0.6137	0.00658421
		FMNL1	0.412567	0.00642165		RNU6-123P	-1.52838	0.0066406
		KIAA1407	0.38872	0.00646915		GTPBP3	-0.218661	0.00670454
		RPL21P32	1.58963	0.00650672		STRAP	-0.137312	0.00672309
		HBP1	0.320963	0.00651795		VCP	-0.169168	0.00672312
		HESX1	0.929771	0.00651831		PCNA	-0.294106	0.00673976
		AC004980.11	1.12935	0.00652586		MIR24-2	-0.410966	0.0067577
		SSBP2	0.275333	0.00659579		FEN1	-0.386093	0.00683054
		NEU2	0.619678	0.00660517		LDHB	-0.29124	0.00686245
		HLA-E	0.220739	0.00664286		HNRNPF	-0.166066	0.00688391
		LRRC8A	0.297363	0.00668376		USP10	-0.158806	0.00691158
		ANKRD18CP	1.12854	0.0068638		WBSCR16	-0.2344	0.00702671
		ZNF844	0.314779	0.00688557		RP9	-0.27085	0.00711996
		ZG16B	0.511985	0.00688917		PRELID1	-0.320256	0.00713243
		TNFSF13	0.553429	0.00690517		PPIA	-0.19112	0.00714844
		KISS1	1.05521	0.00702248		PWP2	-0.261197	0.00717186
		EFR3A	0.175896	0.00705965		UBE2SP1	-1.0404	0.00717875
		APCDD1L	0.465472	0.00709615		AP1S3	-0.26597	0.00723647
		PSMD5-AS1	0.294291	0.00711164		RRP9	-0.20216	0.00724583
		GAPDHP21	1.25955	0.0071326		PPIF	-0.234238	0.00728978
		STARD4	0.520022	0.00715769		WDR74	-0.260182	0.00729615
		RP11-731D1.4	0.976787	0.00725844		KRI1	-0.201615	0.00730233
		TPRG1L	0.185301	0.00731378		SF3B2	-0.141191	0.00731219
		THRSP	1.65468	0.0073437		FSTL3	-0.257054	0.00732353
		YPEL1	0.540398	0.00736951		COTL1	-0.25403	0.00736595
		AP4B1-AS1	0.869034	0.00741465		NOL9	-0.219598	0.00739361
		ADAMTS13	0.85195	0.00742193		GLRX3	-0.212345	0.00740334
		CAMK2D	0.313167	0.00750634		MCM3	-0.198664	0.00741787
		CRELD1	0.278952	0.00754017		CNOT7	-0.194468	0.00742369
		CBS	0.731013	0.00765956		TEAD4	-0.399479	0.00745489
		SLC7A1	0.43548	0.00770195		HNRNPH1	-0.129404	0.00746544
		ZNF699	0.283346	0.00778132		MLLT11	-0.346212	0.00748577
		STEAP2	0.253467	0.00780176		IDH3A	-0.261395	0.00760397
		SCARB2	0.146997	0.00792748		EEF1A2	-0.212512	0.00760702
		NGF	0.564119	0.00793597		SAAL1	-0.270408	0.00764916
		CTAGE14P	1.53162	0.00796563		NDUFC1	-0.235124	0.00769722
		ST6GAL2	0.348946	0.00801495		CCT5	-0.280131	0.00773422
		RP11-3K16.2	0.96118	0.00804553		HIST1H2BK	-0.154034	0.00773967
		TUBE1	0.3155	0.00812541		MON1A	-0.311579	0.0077883
		PSMG3-AS1	0.518686	0.00812787		YWHAG	-0.203542	0.00779044
		NEK11	0.39496	0.00817651		DDX52	-0.181999	0.0079638
		TK2	0.424331	0.00826604		C12orf75	-0.167796	0.00797685
		TTC39B	0.681298	0.00826964		TMEM8A	-0.251089	0.00812692
		RP11-840I19.5	1.11209	0.00829194		MEX3A	-0.302984	0.0081307
		ZNF524	0.372077	0.00834643		NAA25	-0.199896	0.00827937
		MMP1	1.23428	0.00837201		CD3EAP	-0.423882	0.00830496
		LINC00886	0.555583	0.00839885		RAD51D	-0.443468	0.00830818
		MAFF	0.266373	0.00841523		POLR1B	-0.178406	0.00839107
		CCDC57	0.273481	0.00844661		CCT8	-0.178285	0.00839458
		PNMA1	0.339899	0.00844732		PNO1	-0.277713	0.00840966
		CRIP1	1.38035	0.0084681		DDAH1	-0.158212	0.00842565
		SOX9-AS1	0.62267	0.00862924		TMEM171	-0.678923	0.00843854
		KDM4C	0.194915	0.00863476		ATAD2	-0.221772	0.0084457
		SF3A2	0.433807	0.00864562		TMEM38A	-0.288682	0.0084469
		CTD-2047H16.4	0.605779	0.00869268		SNHG1	-0.216293	0.00844981
		ANKRD36B	0.258319	0.00869497		PSMD3	-0.176314	0.00845297
		ARHGEF9	0.237592	0.00870043		MIS18A	-0.267398	0.00847401
		LARP4P	0.913141	0.00871333		TUBG1	-0.220332	0.00852521
		ARG1	1.69563	0.00872646		GNL3L	-0.220745	0.00852976
		CPED1	0.314888	0.00874897		POLQ	-0.183176	0.00856023
		LINC00505	0.946515	0.00875763		RP11-173A8.2	-1.03786	0.00860918
		INSIG1	0.76471	0.00875924		MYEOV	-0.2893	0.0086247
		RP3-467N11.1	0.759329	0.00877166		SFN	-0.139632	0.00863521
		ABLIM3	0.291663	0.00888996		SLC22A1	-1.3364	0.00864768
		CELSR3	0.509657	0.0089402		ATP5B	-0.185651	0.00864968
		SCNN1B	0.862125	0.0089584		VDAC3	-0.205011	0.00865805
		ZNF518A	0.451453	0.00901847		KLHL18	-0.201734	0.00872294
		GLRX	0.305685	0.00906403		GRPEL1	-0.191244	0.00874601
		MEF2A	0.299298	0.00909221		RNASEH2C	-0.242985	0.00876433
		CDH23	1.33868	0.00922513		PLA2G16	-0.273884	0.00879846
		MAPT	0.326195	0.00925565		CCT4	-0.165742	0.00884003
		EIF2AK3	0.224827	0.00937089		TNFRSF1B	-0.85764	0.00893242
		CDC25B	0.258733	0.00950699		PUF60	-0.216367	0.00895367
		FOXN3	0.241694	0.0095077		KHK	-0.361703	0.00896139
		ZP3	0.362374	0.00960696		TMEM177	-0.344125	0.00897579
		MAB21L1	0.925304	0.00961413		TTLL12	-0.28174	0.00902241
		KCTD18	0.224916	0.00975062		SLC5A6	-0.271109	0.00907067
		AC007000.10	0.833127	0.00977278		RP4-751H13.7	-1.29416	0.00920435
		DEGS2	1.20299	0.00978619		USP38	-0.170634	0.00920953
		OR2L13	1.33403	0.0099092		RFK	-0.288133	0.00928348
		SNX30	0.169155	0.00994047		HMCES	-0.240587	0.00933593
		RP11-1081L13.4	1.21492	0.00996448		USP7	-0.145162	0.00934165
		SLC16A5	0.710599	0.00996917		ZNF778	-0.312014	0.0093903
		LINC00238	0.665878	0.0100085		EIF5A	-0.212483	0.00943758
		STK32A	0.890663	0.0101105		ELL2	-0.201063	0.009555
		ARHGAP4	0.792239	0.0101706		ZNF674-AS1	-0.438972	0.00965452
		TMEM217	0.639225	0.0101826		FIP1L1	-0.134043	0.00969052
		RP11-403B2.7	0.776947	0.0102159		TTC27	-0.188045	0.00976744
		PIBF1	0.285422	0.0103027		KCNMB3	-0.478548	0.00976894
		PLIN4	0.59888	0.0103719		RHOBTB3	-0.262772	0.0098118
		RPL9P2	1.26839	0.0103747		HRAS	-0.249284	0.00981932
		NPR2	0.515376	0.0103874		DECR2	-0.387184	0.00982121
		DPY19L1P1	0.484665	0.0104549		POLA2	-0.262502	0.00987638
		CCDC92	0.347272	0.0105298		GRIK1	-1.5252	0.00989768
		CASP16	0.872982	0.0105434		RCC1	-0.293387	0.00992439
		CIR1	0.240307	0.0105539		CELF1	-0.171722	0.00999261
		DMAP1	0.220372	0.0105803		EXOSC2	-0.282165	0.0101096
		RP11-178G16.5	0.461461	0.0106108		PRPS1	-0.282528	0.0101141
		FTH1	0.444726	0.0106125		NAT10	-0.222458	0.0102335
		TMEM134	0.306167	0.0106412		CCBE1	-0.286469	0.0102909
		GAB1	0.270768	0.0106554		LRWD1	-0.386526	0.0103406
		GLTSCR1L	0.295448	0.0107181		UBE2T	-0.324636	0.0103903
		RP11-324I22.3	1.01757	0.010737		RXFP1	-1.03713	0.0104088
		C3orf35	0.566934	0.010763		RAP2C	-0.198407	0.0104761
		RNU6-1188P	1.39704	0.0107759		MAFG-AS1	-0.518201	0.0105156
		C1orf51	0.247424	0.0107978		SRRM2-AS1	-0.72354	0.0105962
		THBS3	0.314234	0.0108099		KNOP1	-0.241029	0.0106133
		RP11-151A6.4	1.40305	0.0108261		ACTB	-0.105527	0.0106507
		NFKBIZ	0.169248	0.0108647		AFAP1	-0.152247	0.0107101
		RBCK1	0.366889	0.0108683		ECE2	-0.314972	0.010742
		RPL36AP15	0.949439	0.0109112		MCM2	-0.311575	0.010759
		MCF2L	0.515241	0.010959		TMEM200B	-0.633122	0.0108191
		LONRF1	0.440373	0.0109677		SNRNP25	-0.286017	0.0108228
		SMPDL3A	0.432957	0.0110221		PSMC4	-0.234527	0.0108775
		LRRC31	1.49993	0.011039		RP11-114F10.3	-1.57827	0.0108801
		MAML3	0.350131	0.0110504		CDC45	-0.280566	0.0108812
		RP11-485G7.5	1.29786	0.0110613		RUVBL2	-0.315358	0.0108903
		RP11-440I14.2	0.617271	0.0111916		NOC3L	-0.20224	0.0109174
		RP11-191L9.4	0.527179	0.0112243		GEMIN5	-0.211535	0.0109411
		MCMDC2	0.706152	0.0112376		RP11-269G24.4	-1.16657	0.0110856
		RSF1	0.21485	0.0112611		RP11-312P12.3	-1.38037	0.0111028
		SPAG4	0.341776	0.0112714		PSMD14	-0.181213	0.0111045
		IQCG	0.282609	0.0112958		EOMES	-0.711717	0.0111303
		CCDC176	0.518754	0.011464		SOAT1	-0.197895	0.0111594
		CTD-2587M2.1	0.923869	0.0115627		USP5	-0.240159	0.0111604
		SESTD1	0.226755	0.0116296		EWSR1	-0.172721	0.0112226
		RP11-270M14.4	1.54471	0.0116743		EI24	-0.123024	0.0112282
		RP11-88I18.2	0.266366	0.0116987		ARPP19	-0.143702	0.0112389
		ZNF487	0.383074	0.011821		CDK2AP1	-0.226996	0.0112482
		AVL9	0.197955	0.0118436		PIP5K1A	-0.111294	0.0112706
		ZNF608	0.36353	0.0119345		GPR125	-0.21507	0.011413
		LAMA5	0.270803	0.0119522		MRPL18	-0.207054	0.0115974
		LURAP1L	0.366091	0.011979		DDX19A	-0.257492	0.0118057
		ZNF160	0.158056	0.0119991		BRPF1	-0.194199	0.0119015
		RP11-530N7.3	1.43435	0.0121113		SDCCAG3	-0.308772	0.0119363
		RP11-467H10.1	0.998351	0.0121904		SLC36A3	-1.23518	0.0119585
		IGIP	0.442542	0.0122376		TPMT	-0.203392	0.0119719
		HGSNAT	0.270054	0.0122477		GTF2A2	-0.234562	0.0119784
		UBA52P6	0.914909	0.0122514		PTCHD4	-1.80328	0.0120066
		RP11-698N11.4	0.599374	0.0123028		ANKRD13A	-0.175242	0.0120157
		SSTR5-AS1	0.980352	0.012319		C16orf95	-1.41699	0.0120244
		STX7	0.20966	0.0123265		ADAMTS1	-0.204115	0.0120553
		ZBED6	0.228167	0.0123593		C15orf52	-0.17765	0.0120604
		SLC12A6	0.206389	0.012379		USMG5	-0.270513	0.0121205
		LRP10	0.250693	0.0123896		NASP	-0.106487	0.0121576
		LPIN1	0.307828	0.0123913		DAPK3	-0.238803	0.0122122
		ATP13A2	0.259146	0.0124839		CDCA5	-0.275599	0.0122445
		SSR1	0.142391	0.0126396		SIX2	-0.331495	0.0123524
		GAPDHP55	1.10136	0.0126474		ICT1	-0.24226	0.0123928
		IMPACT	0.191271	0.0126571		DDX55	-0.241939	0.0124191
		DDX59	0.224906	0.0126704		RFC2	-0.27331	0.0124311
		RP11-347P5.1	0.652225	0.0127017		CMSS1	-0.213806	0.0124798
		TNFRSF1A	0.190441	0.0127402		HIST2H3D	-0.407931	0.012483
		SLC20A1	0.263598	0.0127415		FAM111B	-0.29847	0.0125463
		EDEM1	0.155662	0.0127495		RPL24	-0.19331	0.0125558
		RP11-503P10.1	1.23204	0.0127841		GNAL	-0.663409	0.0126458
		VSTM5	0.355628	0.0129388		TRPM2	-0.261666	0.012648
		KCNK13	0.856127	0.0129609		TUBB	-0.299157	0.0127054
		ATP6AP2	0.17924	0.0129659		RPP25	-0.318061	0.0127129
		CTHRC1	0.15644	0.012974		PPP1R8	-0.189905	0.0127336
		RHOF	0.355426	0.0129952		AHSA1	-0.145329	0.0128546
		RPE65	0.313005	0.013		MEIS3P1	-0.414103	0.0129452
		CCDC146	0.491283	0.0130009		PTPLAD1	-0.132453	0.0130158
		FSIP1	0.690792	0.0130017		LSM3	-0.215589	0.0131332
		OR2L1P	1.27703	0.0130484		CPSF6	-0.144506	0.0131431
		SCN3A	0.734946	0.0130599		ZDHHC18	-0.21325	0.0131985
		NMNAT1	0.23849	0.0130949		NR4A1	-0.329266	0.0132066
		OR8R1P	1.05987	0.013098		NUP88	-0.309252	0.0133326
		RN7SL648P	0.89457	0.0131223		CTD-2135J3.3	-0.923606	0.0134343
		RP11-694I15.7	0.712883	0.0131259		EXOSC3	-0.297763	0.0134447
		RP4-710M16.2	0.985278	0.0132622		NSUN5	-0.26213	0.0134479
		TMEM86B	0.672967	0.0132965		TCEA1P4	-1.45987	0.0135725
		MED23	0.157964	0.0135053		TEAD2	-0.215212	0.0136
		RP11-377G16.2	1.09007	0.0135303		RNU2-6P	-0.240548	0.0136112
		SH3BP5-AS1	0.363973	0.0135993		TRAF3	-0.185904	0.0137331
		NMD3P1	1.1434	0.0136014		HIST1H2BC	-0.281659	0.0137399
		SPG11	0.16894	0.0136384		VKORC1L1	-0.168173	0.0137975
		FBRS	0.308319	0.013714		FANCA	-0.230588	0.0138826
		PEX11A	0.264943	0.0137402		TAF5	-0.29676	0.0140047
		EPHA1-AS1	1.1607	0.0137932		PPME1	-0.172804	0.0140218
		PKIA	0.184362	0.0138528		FIGN	-0.412166	0.0140718
		CHPF	0.210941	0.0138862		PLAT	-0.225826	0.0140814
		PTPRK	0.184175	0.0138905		KDM2B	-0.165051	0.0141004
		SNORA70	1.22697	0.0139412		PSMC3	-0.260182	0.0141055
		CTD-2283N19.1	1.16235	0.0139785		GADD45GIP1	-0.219995	0.0142103
		RP11-363J20.2	1.75756	0.0140382		CDK5RAP1	-0.168151	0.0142529
		TSC22D1	0.26932	0.0140968		SNHG7	-0.333041	0.0142866
		EFHC1	0.279198	0.0141076		DNAJB1	-0.118437	0.0143106
		SNX13	0.173748	0.014368		POGK	-0.149748	0.0144247
		REPS2	0.285778	0.0144224		CHAC2	-0.489198	0.0146758
		PAPD4	0.180576	0.0144354		DDX10	-0.153058	0.0146844
		RP4-612B15.3	1.39396	0.0144586		MAST1	-0.348882	0.0147094
		TXLNB	0.691246	0.0144866		FAM222A	-0.380793	0.0147337
		TMEM131	0.258207	0.0144997		TIMM21	-0.223133	0.0147623
		HCG18	0.170342	0.0145149		Z97634.3	-0.843734	0.0148282
		TRIM2	0.393563	0.0145578		UBA3	-0.179669	0.0149538
		GPRASP1	0.395321	0.014563		HINT1	-0.207105	0.0150108
		ZNF521	0.953249	0.0145894		RIOK1	-0.187221	0.0150117
		ADAM32	0.730193	0.0146317		HDAC2	-0.20467	0.0150408
		RAD9A	0.28868	0.0146317		LRFN1	-0.686766	0.0150802
		RP11-214K3.19	0.765467	0.0146634		PMPCA	-0.189556	0.0151314
		KLF7	0.274591	0.0146752		GLA	-0.355487	0.0151344
		PTP4A1	0.409373	0.0146782		PRDM15	-0.187584	0.0151564
		GRN	0.29065	0.0147254		AC138744.2	-1.32642	0.0152177
		CD109	0.25964	0.0147314		RRP15	-0.200125	0.015221
		RP13-347D8.1	1.84409	0.0147368		C9orf78	-0.181776	0.0152425
		AC078883.3	0.742524	0.0147534		UHRF1BP1L	-0.139209	0.0152565
		CTD-3018O17.3	0.428892	0.0148423		KCTD20	-0.153293	0.0153569
		STON1	0.774949	0.014864		MTERFD1	-0.19391	0.0154179
		TPM2	0.305301	0.0148694		METTL13	-0.130311	0.0154657
		COL21A1	0.785116	0.0149523		CDK6	-0.232222	0.015483
		GOLGA8I	0.608695	0.0150859		KPNA4	-0.12648	0.0155278
		OSCP1	0.386684	0.0151278		FTSJ2	-0.181362	0.0155633
		RP11-474D14.2	0.624464	0.0151431		ESCO2	-0.272616	0.0155806
		NARF-IT1	1.06336	0.015226		ITGB1P1	-0.484882	0.0155809
		SLC9A8	0.268468	0.0152428		KNTC1	-0.149582	0.0156018
		RP11-378G13.2	0.932618	0.0152586		RNMTL1	-0.300073	0.0156118
		SIAE	0.325413	0.0152843		CTNNAL1	-0.421096	0.0156466
		GSTK1	0.165118	0.015299		ARL5A	-0.189935	0.0156693
		ARMC2	0.54449	0.0153122		TRMU	-0.215813	0.0157023
		TRABD2B	0.750926	0.0153198		TRHDE	-0.161151	0.015703
		ZNF827	0.222683	0.0153455		GIPC1	-0.227017	0.0157076
		TCN1	0.967776	0.0154756		CHAF1B	-0.2758	0.015869
		SENP6	0.162331	0.0155013		RP1-257I20.14	-1.19593	0.0159975
		ABCA10	0.937854	0.0155069		TSN	-0.180166	0.0160079
		RP11-168E14.1	0.804092	0.0155389		IDH3B	-0.17318	0.0160546
		CREBRF	0.321777	0.0156426		CDC6	-0.180768	0.0161268
		OSBPL10	0.229181	0.0156559		FNDC5	-0.973772	0.0161713
		AC069547.2	1.35891	0.0156849		SSBP1	-0.265077	0.0161945
		RP11-366L20.3	0.710986	0.0157063		TRIM58	-0.330757	0.0162189
		TBL1XR1-AS1	1.1138	0.0158217		ATP8A2	-0.727138	0.0163089
		RNF103	0.336082	0.0158249		DAP3	-0.114591	0.0163289
		HEXDC	0.386196	0.0158895		RAD18	-0.211758	0.0163522
		ERAP1	0.319439	0.0159569		MPST	-0.314372	0.0165065
		HMOX1	0.454528	0.0160169		LINC00397	-1.66401	0.0165693
		ITFG1	0.177799	0.0161095		AC006273.7	-1.51778	0.0165967
		ZNF708	0.305702	0.0162309		ALYREF	-0.27113	0.0166401
		KLC4	0.271855	0.0162638		CENPO	-0.206734	0.0168479
		GPC4	0.314434	0.016264		NIP7	-0.190577	0.0168764
		SREBF1	0.364608	0.0163291		PUSL1	-0.306485	0.0168842
		TMC7	0.312244	0.0163504		TBL3	-0.193999	0.0171147
		HPS1	0.236064	0.0164247		SLC4A1AP	-0.154898	0.0171808
		N4BP2L2	0.133956	0.0164787		PLA2G4A	-0.343384	0.0172163
		BCAM	0.342214	0.0165204		APOO	-0.330374	0.0172195
		HSPA6	0.426155	0.0165484		NLE1	-0.263095	0.0172605
		MACROD2-AS1	1.47964	0.0165973		MYCBP2-AS1	-1.50825	0.0173812
		DCTN4	0.147143	0.016682		KIAA0101	-0.271459	0.0174679
		TTLL1	0.663425	0.0167817		AGFG1	-0.123143	0.017487
		C11orf54	0.206546	0.016826		RANBP6	-0.26928	0.0175163
		IDH1	0.153424	0.0168352		LIN54	-0.166283	0.0176
		AGRN	0.334761	0.016864		NUP93	-0.228584	0.0176278
		ZRANB2-AS2	0.836435	0.0170238		AC084125.4	-0.787562	0.0176365
		TCF7L2	0.515991	0.0170464		ZBTB42	-0.302108	0.0177011
		ANO1	0.276573	0.0170726		PSMB1	-0.224859	0.0177945
		AC064852.5	0.96246	0.0171718		SRPK1	-0.186304	0.0178604
		VSIG8	0.748777	0.017278		OR2W3	-0.301684	0.0180412
		AP5Z1	0.218676	0.0173393		HNRNPC	-0.195058	0.0180807
		RP11-218E20.3	0.602104	0.0173567		RHPN2	-0.242029	0.0181003
		JDP2	0.960215	0.0175275		RNU5F-1	-0.701506	0.0181072
		RP11-26J3.1	0.648332	0.0175954		AC005682.5	-0.46523	0.0181579
		PLCB2	1.22704	0.0176176		COL9A3	-0.593355	0.0182536
		SUV420H1	0.2383	0.0177401		WDR43	-0.18895	0.0183106
		CLSTN3	0.235324	0.0178617		TSPAN33	-0.312013	0.0183652
		OR13G1	1.52926	0.0179774		EXOSC4	-0.215203	0.0184009
		RP5-864K19.4	1.12063	0.0179862		NAB2	-0.308876	0.0184333
		NR1D2	0.282122	0.0179881		SCG5	-0.598368	0.0185149
		SLC23A3	0.549616	0.018015		DHX30	-0.230632	0.018558
		MT2A	0.329582	0.0180302		SRSF10	-0.17723	0.0185733
		RP11-958N24.1	0.646029	0.0180489		RN7SL16P	-1.16957	0.0186087
		HSD17B2	0.558705	0.0181196		GEMIN4	-0.214681	0.018846
		PP13439	0.573417	0.0181283		CNN3	-0.239665	0.0189181
		AC022498.1	0.638461	0.0181293		LPPR4	-2.09718	0.0190796
		ZNF248	0.175781	0.0181811		RP11-367J11.3	-1.00427	0.0191358
		TIAF1	0.736856	0.0182133		PEBP1	-0.188816	0.019204
		JRKL	0.193244	0.0182309		HTATSF1	-0.169533	0.0192268
		RNU6-759P	1.2956	0.0182612		ZNF143	-0.214605	0.0192778
		RP5-926E3.1	0.634142	0.0182896		ST13	-0.138317	0.0193377
		C11orf49	0.222738	0.0183		CBX3	-0.206109	0.0193437
		C1RL	0.297903	0.0183366		MRPL37	-0.170417	0.0193989
		TMEM14E	0.448958	0.0183877		PPRC1	-0.262803	0.0195107
		MTND5P11	1.34027	0.0184203		KIAA1755	-0.849856	0.0195341
		NIPAL2	0.59847	0.0184369		NEIL3	-0.278103	0.0195455
		SLC24A1	0.42339	0.0184682		PTCD3	-0.256001	0.019587
		BOLL	1.04967	0.0185		SLC25A5	-0.149305	0.019959
		AC004980.10	1.00253	0.0185318		TMEM33	-0.144987	0.020083
		LPP	0.224245	0.0185731		DDN	-0.446054	0.0201585
		ZNF503	0.278898	0.0186569		ISCA1	-0.236164	0.0203426
		POU5F1P5	0.827612	0.0186596		RP11-646I6.5	-0.665868	0.0207272
		NCOA3	0.184959	0.0187241		MAGOH	-0.201445	0.0207839
		RP11-783K16.13	1.24022	0.0188438		ANXA1	-0.156271	0.0208304
		DPH6	0.294345	0.018911		FKSG62	-1.16661	0.0209198
		AGAP11	0.721001	0.0189761		BAG5	-0.143205	0.0209251
		PLB1	0.622436	0.0192043		TMEM186	-0.470792	0.0209552
		LINC00645	0.804843	0.0192323		CDK4	-0.235581	0.0211064
		ATP6V1E2	0.253448	0.0192713		AP000266.7	-0.941326	0.0211461
		SHISA4	0.263672	0.0192884		SURF2	-0.266924	0.0211561
		OMA1	0.23214	0.019301		SHB	-0.252489	0.0211941
		RP4-676L2.1	0.782851	0.0193087		TMEM147	-0.198155	0.0212391
		TTC17	0.158627	0.0193284		KPNB1	-0.262402	0.0213734
		KRIT1	0.183961	0.0196234		PRPF4	-0.213445	0.0213803
		NBEAP1	0.759434	0.0196248		FAM208B	-0.126237	0.0214001
		EEF1A1P3	1.39441	0.0196767		CDK8	-0.19366	0.0214061
		ZNF449	0.202769	0.0197091		SGK1	-0.274486	0.0214065
		ASB14	0.464708	0.0197631		CORO1C	-0.270906	0.0214287
		LRRC37A4P	0.246929	0.0198383		SMG8	-0.168408	0.0214541
		SLC1A5	0.258838	0.0198641		GPR68	-0.661019	0.021466
		BBS2	0.162059	0.0198715		HDGF	-0.345357	0.0214908
		RRNAD1	0.262167	0.0198848		NOC4L	-0.222454	0.0215706
		FAM219B	0.18752	0.019989		USP39	-0.181462	0.0215745
		NEU1	0.219925	0.0200415		PUS1	-0.236734	0.0215841
		SPRED2	0.267289	0.0200647		FKBP5	-0.261824	0.0216029
		ACADVL	0.161265	0.0200687		SMIM11	-0.315299	0.0216943
		ZSCAN30	0.249665	0.0200982		KIAA1586	-0.225317	0.0217951
		FOXO1	0.320315	0.0202394		XPO6	-0.219673	0.021901
		RP5-1103G7.4	0.453803	0.0202837		RP11-500C11.3	-0.476715	0.0220723
		ARSD	0.243021	0.0203031		TRAP1	-0.183882	0.0221636
		RP11-141M3.5	1.07521	0.0203048		LRRC47	-0.145884	0.0222103
		IFI27L1	0.33772	0.0204539		RPL18AP3	-0.609381	0.0222647
		AC007246.3	0.312481	0.0205157		AF146191.4	-1.01874	0.0223038
		GS1-124K5.2	0.879937	0.0205376		SACS	-0.17939	0.0223197
		DNAH1	0.313337	0.0205807		NRK	-0.632261	0.0223773
		PGM3	0.179938	0.0208895		CPSF4	-0.203401	0.022395
		ZNF362	0.298752	0.0209786		CEBPZ	-0.188513	0.0226356
		MARCH5	0.222902	0.0210065		ADK	-0.119121	0.0229205
		FST	0.390066	0.0210506		CTD-2538G9.5	-1.26648	0.0229593
		LINC00662	0.245921	0.0210723		RP11-350J20.9	-1.63649	0.0230671
		hsa-mir-6080	0.730319	0.0211203		DDX18	-0.16293	0.0231305
		CDKN1A	0.827387	0.0211343		RP11-463J7.2	-0.973614	0.0232215
		RP11-166B2.1	0.49747	0.0211824		ALDH1B1	-0.268124	0.0232309
		TBC1D8B	0.306633	0.0212095		GTF3C1	-0.168179	0.0233122
		CASC2	0.626583	0.0212099		BASP1	-0.245615	0.0233781
		ETV1	0.243725	0.0212226		LPXN	-0.270591	0.0234621
		NR2C2	0.192721	0.0212295		CIRH1A	-0.172075	0.0234929
		AC123768.4	1.02633	0.0212489		RP11-750H9.5	-1.27338	0.0235273
		RP11-449G16.1	1.17703	0.0212492		PVR	-0.145476	0.0237155
		RUFY2	0.150869	0.0213216		CTD-3157E16.1	-0.604089	0.0237247
		CYP4A22	1.52282	0.0213719		RANGAP1	-0.178003	0.0237377
		BZRAP1	0.502419	0.0214063		MYBL1	-0.211858	0.023782
		CBX7	0.336428	0.0214709		DYNC1H1	-0.107718	0.0237959
		RP11-453E17.3	0.844229	0.0214738		FLVCR1	-0.19099	0.0240062
		RPAP2	0.177685	0.0214914		RPS26	-0.159915	0.0240384
		SNAP47-AS1	0.976425	0.0215801		SUCLG1	-0.16365	0.0240599
		REEP1	0.719803	0.0216835		ATP6V1C1	-0.150321	0.0240911
		RP11-774O3.3	0.990431	0.021689		RP3-337H4.8	-0.897308	0.0245096
		EML5	0.287042	0.0216979		RP11-818O24.3	-0.804445	0.0246703
		CTD-2566J3.1	0.924481	0.0217883		EFTUD2	-0.284206	0.0247668
		FNIP1	0.198637	0.0219687		USP31	-0.188077	0.0248593
		CTD-2516F10.2	0.568348	0.0220539		SMIM13	-0.216101	0.0248979
		SLC9A7	0.11129	0.0220713		PDE8A	-0.297836	0.024899
		RP11-1055B8.7	0.306945	0.022147		GTPBP4	-0.185905	0.0249012
		RP11-705O24.1	1.19581	0.022149		MED22	-0.208306	0.0249338
		PXK	0.190791	0.0221513		LAMC1	-0.0827291	0.0249806
		BTN3A3	0.302422	0.0221579		AHI1	-0.220322	0.0249811
		IMPG1	1.29195	0.0222497		SNRNP70	-0.206964	0.025031
		PACRG	1.23632	0.0222675		ANKRD32	-0.249279	0.0250314
		CADPS2	0.257257	0.0223095		LARS2	-0.168399	0.02506
		C7orf63	0.464086	0.0223646		RANBP1	-0.349719	0.0250709
		ATHL1	0.497389	0.0223803		NRARP	-0.419816	0.0251016
		TMPRSS3	0.773409	0.0224401		ZMYND19	-0.238974	0.0251172
		RP11-845M18.7	1.44896	0.0225356		OLA1	-0.169686	0.0253305
		GPR155	0.382854	0.0226032		CDC20	-0.327847	0.0253655
		LRRC37A6P	0.954094	0.0226299		PANK2	-0.167493	0.0254389
		MIR210HG	0.46876	0.0226571		COL5A2	-0.242418	0.0254907
		GFPT1	0.186211	0.0227211		SNHG17	-0.210575	0.0255065
		RP11-7O11.3	0.920923	0.0227954		RNA5SP18	-1.10871	0.0257779
		RP11-1020A11.2	0.399593	0.0228645		DHX16	-0.179568	0.0258674
		UBALD2	0.146516	0.0228882		MTDH	-0.101423	0.0259938
		OSCAR	0.560156	0.0228943		KIF3C	-0.183972	0.0260756
		MACROD2	0.438196	0.0229764		ZNF252P-AS1	-0.513494	0.0262118
		RAP2C-AS1	0.615152	0.0229967		SRSF7	-0.19833	0.0263195
		SERINC1	0.19486	0.0230712		MRPL11	-0.246865	0.0263297
		DSTNP1	0.374481	0.0231092		C1orf109	-0.201404	0.0263653
		L3MBTL1	0.336983	0.023112		PPIL4	-0.237574	0.0264064
		SLC23A1	0.704841	0.0232018		MRPL2	-0.192429	0.0265658
		FRK	0.273483	0.0232094		DCAF13	-0.19521	0.0265681
		MAATS1	0.513201	0.0233015		SDAD1	-0.137637	0.0265972
		ATP6V1G1P4	1.0719	0.0233156		RP11-756P10.3	-1.11863	0.0266099
		GRAMD3	0.254591	0.0234097		AC018464.3	-1.11692	0.0266779
		PTPN18	0.258282	0.0235829		MSH2	-0.231126	0.026744
		RNF10	0.168844	0.0235908		EMC8	-0.257067	0.0268578
		CAT	0.20104	0.0236057		SMARCA5	-0.171531	0.0268611
		TPT1-AS1	0.376278	0.0236871		GID8	-0.160287	0.0268885
		NPM1P26	0.510094	0.0237895		TWISTNB	-0.192693	0.0270677
		BMF	0.591953	0.0239771		CDC42SE1	-0.163017	0.0272372
		SOX9	0.325842	0.0240173		NAT1	-0.380498	0.0273526
		CBX6	0.219104	0.0240406		IWS1	-0.163157	0.027398
		WDTC1	0.259267	0.024189		RP11-429D19.1	-1.19872	0.0274466
		HIPK2	0.267006	0.0242133		ZC3H15	-0.147403	0.027447
		ALK	0.747922	0.0242985		SAC3D1	-0.272649	0.0274945
		SP100	0.371761	0.0243884		RP11-23P13.6	-0.368018	0.0275119
		EPC1	0.274704	0.0243979		PRIM2	-0.194895	0.0276626
		MALL	0.155851	0.0244153		RALBP1	-0.10819	0.0276652
		N4BP2	0.248626	0.0244257		MRPL19	-0.205031	0.0277439
		SPTB	0.260263	0.0245421		BOLA3	-0.234727	0.0277931
		TPBG	0.200107	0.0246062		ZNHIT2	-0.381191	0.0278042
		CTD-2623N2.3	0.774193	0.0246449		ZNF48	-0.245603	0.0278148
		MSANTD1	1.12925	0.0246878		SPACA6P-AS	-0.489495	0.0278575
		SEPN1	0.334442	0.0247135		DHCR24	-0.138514	0.0278924
		RP11-637A17.2	1.06758	0.0247635		TMEM38B	-0.246037	0.0279039
		AC018755.16	1.1339	0.024977		AC093627.12	-1.19609	0.0280829
		RP4-717I23.3	0.457761	0.0249821		HAO1	-0.699367	0.0281124
		ELFN2	0.291638	0.025025		ASL	-0.291189	0.0281353
		XRN1	0.175763	0.0251004		PSMC2	-0.148716	0.0282879
		ADM2	1.09707	0.0252779		CCDC107	-1.01638	0.0283086
		SDHC	0.242498	0.0253388		GNL3	-0.185478	0.0283159
		RGPD3	1.31419	0.0253815		RRP1	-0.169124	0.028361
		PRR14	0.282817	0.025428		FARSB	-0.265499	0.0284179
		PLCH2	0.627785	0.0255619		CTB-102L5.7	-0.883202	0.0284254
		TEKT4P2	0.346748	0.0256285		PAPD5	-0.171254	0.0284383
		PJA2	0.167651	0.0257414		MAP3K14	-0.297764	0.0284509
		IGKV1OR-2	0.842908	0.0257473		PRPF4B	-0.129525	0.0285051
		ZNF550	0.289624	0.0258946		VDAC2	-0.148007	0.0285344
		MMRN2	0.777982	0.0259728		SET	-0.274031	0.0285734
		RP11-517B11.7	0.503647	0.0260054		RP11-474L23.3	-0.978718	0.0286549
		ABHD4	0.465952	0.026067		NDUFS6	-0.150326	0.0286554
		RP11-80A15.1	1.13736	0.0261331		AWAT2	-0.992034	0.028761
		GUSBP4	1.09432	0.0262532		MYO1B	-0.247355	0.0289593
		SLC16A9	0.312554	0.0263659		UBE2L3	-0.198221	0.0290275
		MAGED1	0.214046	0.0263774		ADPGK	-0.167068	0.0290293
		ANTXR1	0.223084	0.0264344		SRSF9	-0.162986	0.0290326
		DOK4	0.265278	0.0264522		TUFM	-0.158767	0.0290401
		RP11-458F8.4	0.737162	0.0264551		IL27RA	-0.313705	0.0290628
		ROCK1P1	0.661318	0.026477		APBB1	-0.221439	0.0290865
		ELMOD2	0.166628	0.0265408		SUCLA2	-0.195491	0.0291606
		CTSF	0.29541	0.0265717		TUBB2A	-0.199262	0.0291926
		GSTZ1	0.224461	0.0267461		IDH2	-0.190376	0.029213
		RP11-474B12.1	1.17815	0.0267533		DDX49	-0.217449	0.0292187
		RP11-527H14.2	0.582977	0.026871		MIR25	-1.09074	0.0292393
		EHD3	0.261591	0.0269273		DBF4B	-0.172399	0.0293123
		ISG20	0.336009	0.0271147		C12orf45	-0.284922	0.0295171
		ZNRD1-AS1	0.282719	0.0271358		PRDX6	-0.147327	0.029633
		HSD17B14	0.297621	0.027196		RP11-748C4.1	-1.11615	0.0296529
		BCL10	0.212169	0.0272024		DDX11L2	-0.46638	0.0296791
		TMEM132A	0.297401	0.0272136		SMYD2	-0.157806	0.029725
		TRAM2-AS1	0.306883	0.0273717		BOK	-0.230338	0.0297394
		IFI35	0.607105	0.0275127		OAT	-0.167941	0.0297496
		ZYX	0.337389	0.0275321		PPP1R3G	-0.56905	0.0297703
		CTC-338M12.4	0.660191	0.0275649		MAPKAPK2	-0.0957828	0.030056
		SEMA4G	0.381902	0.0276681		ZBTB8OS	-0.200221	0.0300567
		RP11-274B21.2	0.346909	0.0277336		RPL7P49	-1.02271	0.0301153
		CHD5	0.817501	0.0277397		ZNF121	-0.123244	0.0301469
		CLSTN1	0.181344	0.0278524		ZNF714	-0.227962	0.030165
		MDH1B	0.788172	0.0278527		CUZD1	-0.462788	0.0302353
		STK11IP	0.267529	0.0278738		CTD-3252C9.2	-1.2098	0.0302446
		RP11-769N22.1	0.959176	0.0280184		WSB2	-0.152669	0.0305015
		MAPK6PS3	0.652493	0.0280964		CEP78	-0.212186	0.0305878
		BMP8B	0.380199	0.0281506		RP11-424C20.2	-0.274161	0.0306328
		RP11-259O2.3	0.29975	0.0282261		MAK16	-0.177796	0.0306733
		RP11-159N11.4	1.13327	0.0282291		NUTM2G	-0.781273	0.0307367
		CTC-529P8.1	0.391969	0.0282409		TXNL1	-0.154202	0.0307493
		RIPK1	0.151694	0.0282442		AC009061.1	-1.12479	0.0309033
		DNAJC10	0.114969	0.028256		SLC25A17	-0.26963	0.0309242
		FER1L6	0.686105	0.0282916		BLMH	-0.210705	0.0310523
		MFAP3L	0.69207	0.0283354		SPR	-0.194354	0.0310709
		PDK4	0.617193	0.0284013		METTL21A	-0.203731	0.0311581
		RP11-295M18.2	0.990345	0.0284227		UMPS	-0.224341	0.0313305
		BBC3	0.680652	0.0284711		RMND5A	-0.148717	0.0314073
		MILR1	0.394581	0.028584		TTC39C	-0.216937	0.0314603
		RP11-95P2.1	0.614326	0.0287466		IL7R	-0.348372	0.0315307
		CHRM3-AS2	0.571324	0.0288737		B3GALNT2	-0.243542	0.0316944
		RP11-222A11.1	0.196164	0.0290036		RPL7L1	-0.15878	0.0317486
		TMEM41B	0.168643	0.0290147		ZBTB7B	-0.166408	0.0319253
		PLXNB3	0.459085	0.0292751		SOCS4	-0.1374	0.0319955
		FNDC3B	0.245089	0.0294625		SH2D2A	-0.386751	0.0319988
		ANKRD18A	0.383695	0.0295662		TCTA	-0.242722	0.0320152
		MKX	0.932346	0.0296595		GPN3	-0.225346	0.0321061
		ZNF519	0.235661	0.0297201		GNL2	-0.163645	0.0321296
		GOLGA8A	0.25459	0.0297385		FTSJ3	-0.197696	0.0321517
		MXI1	0.222629	0.0297457		FANCI	-0.170809	0.032257
		ZDBF2	0.265289	0.0297661		SOWAHC	-0.282338	0.0322659
		CTD-2319I12.1	0.781724	0.0297709		ACTL10	-0.608671	0.0323777
		TMEM260	0.163474	0.0300923		BMP2K	-0.202088	0.0324753
		LINC00863	0.363207	0.0302475		MFSD5	-0.206702	0.032589
		AC005077.14	0.677407	0.0303599		PSMA5	-0.147599	0.0325923
		RIN3	0.597707	0.0303971		CLTB	-0.225987	0.0326537
		PPP1CB	0.122114	0.0303981		SNORA22	-0.832662	0.0329385
		TXNRD3	0.41502	0.0304077		SNRPC	-0.196298	0.0330087
		CTC-471F3.4	1.34618	0.0304167		RP11-649A18.12	-0.618818	0.0330132
		CTC-241F20.3	0.496699	0.0305035		TOE1	-0.241662	0.0330395
		RP11-10N23.2	0.394744	0.0305682		EXO1	-0.155111	0.0330421
		DYM	0.195409	0.0306279		BRAT1	-0.187064	0.0330719
		RP11-107F6.3	1.14977	0.0306943		RP11-864I4.3	-1.22292	0.0330775
		FHIT	0.585144	0.0306993		MRPS23	-0.215556	0.0331532
		XPOT	0.171857	0.0307103		IPO9	-0.123738	0.0332027
		CTD-2021H9.3	1.14689	0.0308455		YBX1	-0.212631	0.0332819
		AC091729.9	0.405335	0.030911		C2orf47	-0.262582	0.0333059
		ZFP62	0.160605	0.0309976		MTFP1	-0.49701	0.0334218
		RP11-144O23.20	1.31256	0.0311222		RBM3	-0.259291	0.0334443
		OLFML2A	0.304535	0.0312031		ACTR1A	-0.218414	0.0334814
		CTD-2037K23.2	0.439787	0.0313136		LINC00959	-0.908302	0.0335468
		ASAP3	0.198094	0.0313166		SNORA31	-0.616605	0.0335684
		P4HA3	0.394528	0.0313862		TSR2	-0.155879	0.0335819
		ZNF37BP	0.180898	0.031403		CHD4	-0.14591	0.0336368
		RP11-867G23.8	0.492252	0.0314928		CDC7	-0.207907	0.033769
		RAB40A	0.837708	0.0315444		STAG3L2	-0.401941	0.0338008
		ZCCHC7	0.187477	0.0315972		SNORD3B-2	-0.324222	0.0339555
		EYS	0.453559	0.0316308		GOT2	-0.105414	0.0339825
		AL162759.1	1.29267	0.0316626		ZFR	-0.100204	0.0339832
		ROS1	1.19778	0.0316947		THOC1	-0.18252	0.034098
		NNT	0.198895	0.0317015		RP5-1142A6.9	-0.725671	0.0341082
		RP4-614O4.11	0.64419	0.0317122		EIF2B3	-0.234513	0.0342549
		PAPSS1	0.162273	0.0318025		MPHOSPH6	-0.230181	0.0342608
		RP4-601K24.1	0.61209	0.0318029		OXTR	-0.249674	0.0343985
		RP11-142L1.3	1.35133	0.0318071		GPS1	-0.16359	0.0346538
		RP11-839G9.1	1.52193	0.0318193		UQCR11	-0.344529	0.0347657
		SQLE	0.227737	0.0318402		LLPH	-0.293311	0.0347825
		PCSK1N	0.194335	0.0318747		MEF2BNB	-0.408586	0.0348054
		SLC16A13	0.473691	0.0320447		JMJD6	-0.254842	0.0349488
		ZBTB7C	0.342818	0.0320564		UPF2	-0.116879	0.0352249
		CALCOCO1	0.430087	0.0320868		ZNF385A	-0.476903	0.0352596
		AP003733.1	0.750165	0.0321549		ABHD10	-0.216773	0.0353085
		LTBP4	0.565128	0.0321874		CENPU	-0.206129	0.0354895
		RP11-289A15.1	0.650645	0.0321981		CRY1	-0.184878	0.0355845
		INO80C	0.32643	0.0322007		RP11-248J18.2	-0.653638	0.035612
		GSN	0.132964	0.0322205		SNRPB	-0.254882	0.035643
		TIMM9P1	1.12179	0.0322268		ITGB3BP	-0.243384	0.0356716
		RP11-228B15.4	0.709464	0.0322835		C7orf71	-1.23104	0.0356873
		LEPREL1-AS1	1.204	0.0326024		PRPF40A	-0.145111	0.0358424
		ZNF44	0.263307	0.0327044		SLMO1	-0.378005	0.0358629
		SKIL	0.195448	0.032727		SMS	-0.280029	0.0359392
		CPQ	0.263119	0.0327687		NANS	-0.180745	0.0360565
		RP3-462E2.5	1.02703	0.0328891		UQCRBP2	-1.07733	0.0360615
		SLU7	0.11972	0.0329176		MCRS1	-0.140866	0.0360882
		HLCS-IT1	1.02244	0.0329489		AC117395.1	-0.581933	0.0360935
		PGM5P1	0.225117	0.0330035		METTL8	-0.196135	0.0361473
		SH3PXD2A	0.362607	0.0331936		TNFRSF10A	-0.163792	0.0362462
		TECPR1	0.204509	0.0332218		SDHB	-0.210272	0.0363416
		CA5B	0.352721	0.0332629		RP11-303E16.3	-0.772434	0.0363792
		AC015971.2	0.66587	0.0333084		PRMT7	-0.258575	0.0364043
		AC092669.3	0.196178	0.0333418		RP11-764K9.4	-0.787178	0.0364574
		TMEM231	0.286626	0.0334089		DNTTIP2	-0.16471	0.0365117
		BHLHB9	0.338364	0.0334614		PRTFDC1	-0.267564	0.0365583
		DENND1B	0.233118	0.0334724		ETS2	-0.13272	0.0367764
		KHNYN	0.161253	0.0334896		RP11-503E24.2	-0.806678	0.0368074
		LMBRD2	0.134983	0.0335644		RBM17	-0.130819	0.0368107
		ENPP7P4	0.775007	0.0336256		C11orf48	-0.244142	0.0368952
		VSIG10L	0.302505	0.0338106		OVGP1	-0.357582	0.037056
		SLC4A3	0.214256	0.0339475		CCDC69	-0.15291	0.0370833
		RP11-505K9.1	0.987232	0.0339576		MIR137HG	-0.376837	0.0371514
		LMTK3	0.37213	0.0339877		UBQLN4	-0.145481	0.0372218
		TM7SF2	0.251262	0.0340043		ACY1	-0.54405	0.0373097
		TANK	0.15527	0.0340941		MBOAT7	-0.169809	0.0373128
		CELF5	0.477345	0.0341674		MTF2	-0.18955	0.0373185
		C1orf123	0.209767	0.0341757		GORASP2	-0.106286	0.037338
		EDRF1-AS1	0.948616	0.0342208		CDC34	-0.197379	0.0374204
		DENND4B	0.2196	0.0342803		PGF	-0.831815	0.037535
		SC5D	0.172604	0.0343247		EID2	-0.358783	0.0377182
		SKINTL	1.03818	0.0343831		CBFB	-0.214943	0.0377461
		TTC18	0.373944	0.034554		NME1	-0.352031	0.0377675
		CDKN2A	0.24986	0.0346658		NPM1P19	-1.14021	0.037824
		OR2W6P	0.910397	0.0348751		CNBP	-0.123452	0.0378247
		NIPBL	0.203492	0.0348777		RGS16	-1.24208	0.0378793
		DNAJC4	0.238826	0.0350384		SHFM1	-0.130817	0.0379579
		RP11-114M5.1	0.813791	0.0350949		SMPD2	-0.33629	0.038154
		APOBEC3D	0.5312	0.0350962		MRPS12	-0.295165	0.0383371
		DUSP6	0.272659	0.0351368		RUSC1	-0.170692	0.0385672
		RP11-498E2.7	0.923142	0.0351369		MCM10	-0.185914	0.0386908
		DISC1-IT1	1.11254	0.0351838		GRK5	-0.30765	0.0387247
		MAGED4B	1.35055	0.0352316		C12orf65	-0.159408	0.0388533
		ATXN1	0.296448	0.0352819		ISOC1	-0.193262	0.0388615
		PPARA	0.197853	0.0353773		MFN2	-0.0992977	0.0388714
		CCDC91	0.2116	0.0354098		PHF5A	-0.217506	0.0390382
		RP11-112J3.16	0.915146	0.0354979		BCS1L	-0.174364	0.0391272
		RP11-319G6.1	0.568215	0.0355005		FANCM	-0.165066	0.0391426
		MN1	1.62708	0.0355896		ME2	-0.246035	0.0391484
		RP11-47P18.2	0.858858	0.0357179		TFAP4	-0.20013	0.0391914
		CPEB2	0.503253	0.0357854		WDR3	-0.212694	0.0392867
		DYRK1B	0.438129	0.0359051		C2orf44	-0.269456	0.0393306
		DDIT4	0.677527	0.0361351		HAUS2	-0.253418	0.039332
		SLC25A36	0.200735	0.0361719		HRSP12	-0.208065	0.0393516
		DENND4A	0.18124	0.0362026		GTF3C2	-0.13999	0.0393568
		PTPN12	0.164901	0.0363192		EIF4G1	-0.142295	0.0393838
		ZNF517	0.26449	0.0364646		HS3ST1	-0.40702	0.0393872
		RPS16P5	0.822763	0.0365082		ISG20L2	-0.132262	0.0394374
		DMGDH	1.14995	0.0365164		ANAPC4	-0.259209	0.0395059
		KIDINS220	0.116601	0.0365459		U2SURP	-0.116354	0.0395689
		PCDH12	0.595712	0.0365895		TRIAP1	-0.245402	0.0396176
		GPRASP2	0.258839	0.0367218		PHB	-0.219879	0.0396431
		C1orf85	0.158566	0.0368103		TRAPPC4	-0.239068	0.0396443
		AC020947.2	1.24832	0.0368184		CHMP1A	-0.163625	0.0397018
		CCDC159	0.349899	0.0368744		ZBTB2	-0.186215	0.0398343
		ABAT	0.968467	0.0370028		TRMT11	-0.18996	0.0399679
		TNFSF4	0.736206	0.0370182		EIF2B4	-0.171013	0.0399898
		FKSG61	0.324923	0.0370899		ANAPC1	-0.189517	0.0400459
		HIST1H1T	1.32295	0.0372245		GNG11	-0.414522	0.040086
		TRIOBP	0.280562	0.0372384		SNORD93	-0.606824	0.0401126
		RP11-798M19.6	0.637227	0.0372849		CTC-458G6.2	-0.938418	0.0401346
		ZCCHC11	0.124357	0.0372914		RARS	-0.16764	0.0401923
		ALOX15	0.911725	0.0373397		MPDU1	-0.175519	0.0402851
		ZNF654	0.234783	0.0374427		C19orf48	-0.162274	0.0403436
		AMIGO2	0.607521	0.0374927		GTF3C4	-0.128525	0.0406743
		AC009495.2	0.807537	0.0375592		RAN	-0.177103	0.0408206
		ADAM8	0.243149	0.0375843		CWC27	-0.182953	0.0409053
		RP11-1006G14.4	0.582459	0.0375988		PRKD3	-0.131448	0.0409151
		MIR3189	1.18748	0.0378528		USP24	-0.159114	0.0409892
		MUT	0.217995	0.0378619		CTD-3074O7.5	-0.408067	0.0410908
		AC007389.3	0.63375	0.0378779		FH	-0.210166	0.0411982
		ITGA7	0.334609	0.0381096		NACC1	-0.233606	0.0412971
		RP11-274B21.1	0.220112	0.0381666		PITX1	-0.274488	0.0413608
		CEP44	0.25894	0.038227		NOMO3	-0.224024	0.0413701
		ZNF677	0.199544	0.0382635		LINC00852	-0.615276	0.0415789
		TAS2R18	0.770997	0.0382639		WDR12	-0.16103	0.0417091
		PRR15	0.568143	0.0383504		METTL17	-0.179026	0.0417255
		RNF170	0.211479	0.0383887		ATAD5	-0.20497	0.041789
		RP11-288L9.4	2.43484	0.0384659		DUS1L	-0.187921	0.0418586
		PPAPDC1B	0.192406	0.0384684		HPSE	-0.250554	0.0418631
		OS9	0.157244	0.0384984		RP11-567G24.1	-0.68668	0.0418803
		RP11-43F13.1	0.222937	0.0386684		AC002306.1	-1.07392	0.0419685
		RP11-383I23.2	0.714941	0.0387473		RP11-215G15.5	-0.292604	0.0420729
		MANSC1	0.444733	0.0387937		DDX1	-0.168121	0.0420734
		SRD5A3	0.244971	0.0388759		ZBED4	-0.154006	0.04215
		RP11-626G11.4	0.878173	0.0390328		RP11-423H2.1	-0.226829	0.0421704
		RPL21P40	1.69765	0.0390741		LSG1	-0.187039	0.0421744
		SOCS7	0.248632	0.0391817		RDX	-0.109082	0.0422077
		RP11-545I5.3	0.43176	0.0391931		RP11-230C9.2	-1.27002	0.0422776
		DPY19L2	0.498354	0.0392362		RBM24	-0.556731	0.042336
		SDCCAG8	0.166903	0.0392504		SPATA24	-0.480246	0.0424333
		RP11-326C3.7	1.25931	0.0392789		MRPS5	-0.171445	0.0425907
		AC004980.8	1.07532	0.0393372		LMO2	-1.07256	0.0426632
		PLCD1	0.19034	0.0393584		UBE2F	-0.254471	0.0429241
		MSRA	0.284479	0.0394126		NUP153	-0.108269	0.042956
		KCNN4	0.356467	0.0394419		RP11-104N10.1	-0.723765	0.0429924
		TACR2	0.783795	0.0394614		SRRT	-0.20298	0.0431208
		APLP1	0.209908	0.0394703		TMEM138	-0.177739	0.0431314
		PCDHB9	0.491008	0.0394828		TOR2A	-0.317088	0.0431829
		RP11-723O4.9	0.988804	0.0394835		ACTA2-AS1	-1.15856	0.043343
		RP11-203F10.5	1.15297	0.0398764		RPUSD1	-0.284061	0.0435285
		RP11-328K22.1	0.665105	0.0399243		BMS1	-0.114083	0.0435866
		CBFA2T2	0.193449	0.0400033		SUV39H2	-0.237609	0.0436345
		TNNC2	1.25302	0.0400885		2001-03-01	-0.151396	0.0436458
		RPS2P44	1.05718	0.0401109		FOXRED1	-0.21733	0.0437204
		ENO2	0.155123	0.0402246		PDCD5	-0.232663	0.0437214
		LDLR	0.402601	0.0402735		SURF6	-0.199951	0.043725
		TMEM252	0.914321	0.0402936		C10orf54	-0.388755	0.0437615
		LTBP2	0.377397	0.0404169		LTB	-0.687827	0.0438214
		KIAA0825	1.03123	0.04049		NOL10	-0.147281	0.0438349
		TUG1	0.140979	0.0405955		CCDC85C	-0.179081	0.0439874
		PTPN6	0.209528	0.0406537		MRPL32	-0.212869	0.044142
		NNT-AS1	0.259776	0.0406728		FAM101B	-0.333856	0.0442103
		SH2D1A	0.909335	0.0406912		PCGF6	-0.290773	0.044317
		ABCA2	0.372952	0.0407287		SYNCRIP	-0.132075	0.0444248
		MX2	1.90259	0.0407996		NMU	-0.346224	0.0444304
		KRT222	0.595529	0.0409014		NUP155	-0.21055	0.0444869
		RICTOR	0.16215	0.0409489		TYSND1	-0.179336	0.0445377
		RP11-477E3.2	0.854434	0.0412323		CCNH	-0.13502	0.0447733
		CICP14	0.392242	0.0412511		ILF2	-0.172772	0.044814
		NPDC1	0.221811	0.0413229		COX5A	-0.164781	0.0448286
		SLC3A2	0.365919	0.0413302		BRWD1-AS1	-0.793423	0.0450091
		CTD-3092A11.2	0.324495	0.0414367		GINS4	-0.327707	0.0450346
		RAB43	0.707008	0.0414455		SNRPD3	-0.168486	0.0450735
		WDFY1	0.131713	0.0414488		POMP	-0.191231	0.0451878
		TAP1	0.369758	0.0414525		WDR20	-0.141988	0.0454937
		ZNF525	0.223013	0.0416619		NVL	-0.174416	0.0455119
		CD46	0.189361	0.0417194		WDR18	-0.311393	0.0455509
		CTBS	0.276935	0.0418013		MKKS	-0.156139	0.045567
		FLG-AS1	0.60313	0.0418616		GALNT9	-1.15705	0.0457994
		JAK3	0.267685	0.0419382		CPSF2	-0.175424	0.0458226
		RNU1-60P	0.649334	0.0419465		MALRD1	-1.24644	0.0458322
		CHCHD4P5	1.15397	0.0420076		MRM1	-0.313674	0.0459469
		FKBP9	0.160122	0.0420361		TIGD5	-0.299217	0.0461744
		DENND3	0.284458	0.0420458		FAM136A	-0.199037	0.0463882
		ADAM17	0.132761	0.0420538		RP11-157P1.4	-0.510111	0.0464029
		ACVR2B	0.243249	0.0421097		UBA2	-0.215113	0.0466195
		RP11-439E19.3	1.02116	0.0421766		ABL2	-0.172816	0.0466423
		PKD1	0.201384	0.0421784		RNF34	-0.126914	0.0466701
		ENO3	0.404638	0.0422273		SNORD11	-0.545012	0.0468447
		UBE2QL1	0.371973	0.0422895		XRN2	-0.149663	0.0468468
		LINC01139	0.363446	0.0423125		MRPL47	-0.224615	0.0469147
		AC108463.2	0.850242	0.04233		SEPHS1	-0.170885	0.0469216
		C19orf66	0.36615	0.0423996		LIG4	-0.202852	0.0469421
		OSMR	0.143893	0.0424126		TP53BP2	-0.127062	0.0472431
		PIAS3	0.169683	0.0424683		PAX8	-0.29274	0.0472737
		CSGALNACT2	0.254393	0.0424703		LINC00998	-0.238234	0.0473884
		CIRBP-AS1	0.585344	0.0424977		RP11-314N13.3	-0.619274	0.0474974
		P2RX4	0.212913	0.042607		AC016831.7	-0.346335	0.0475239
		LACE1	0.355704	0.0426617		SNX10	-0.189518	0.0475651
		TMEM173	0.320595	0.0426618		LINC00938	-0.284521	0.0476595
		ATP6AP1L	0.557633	0.0427807		SRSF3	-0.18973	0.0477124
		ZNF596	0.510403	0.0428181		TOPBP1	-0.155044	0.0477813
		RWDD2A	0.310106	0.043038		RP11-18B3.2	-1.02287	0.0478232
		PAQR6	0.442522	0.0432577		NANOS3	-0.740378	0.0478656
		LAMB2	0.255567	0.0433		SLC25A22	-0.197508	0.0480638
		PLA2G7	0.221238	0.043417		TAS2R50	-1.04095	0.0481673
		DOPEY2	0.267737	0.0435542		CEP170P1	-0.520171	0.0482466
		GOLGA3	0.149147	0.043559		EIF2B5	-0.237791	0.0482824
		SPDYA	0.49694	0.043671		TIMM50	-0.236674	0.0483098
		ATP11A	0.30964	0.0437005		TRIM28	-0.129839	0.0483332
		TAS2R14	0.636407	0.0437032		MRPL51P2	-1.31955	0.0484215
		RP11-78O7.2	1.01881	0.043724		ILF3	-0.156942	0.0484981
		PCDHGB4	0.320311	0.0437262		CCDC73	-0.924424	0.0485296
		FOXO3	0.2067	0.0437353		DLAT	-0.165107	0.0486159
		SRGAP3-AS2	1.57805	0.0437549		ITPA	-0.185073	0.0487171
		LINC00705	0.62942	0.0437847		CDCA7L	-0.232164	0.0487457
		FRA10AC1	0.188047	0.0439385		XPO1	-0.1133	0.04899
		TRIB1	0.158267	0.0440097		POLR2H	-0.183897	0.0490128
		RP11-131L23.1	0.596508	0.0442117		RAD23B	-0.153624	0.0490165
		PGM2L1	0.237012	0.0442931		DESI1	-0.170529	0.0490568
		OSBPL9	0.131055	0.0444466		SCML1	-0.161296	0.0491251
		CXorf31	1.27529	0.0445641		RAB7L1	-0.193114	0.0491673
		DAPK2	0.552225	0.0446583		DNAJC17	-0.227357	0.0492113
		MYL4	1.16943	0.0448979		LINC01059	-0.431617	0.0493836
		LRRC37B	0.237364	0.0449362		TSSC4	-0.207442	0.0494461
		TENC1	0.205216	0.044952		GMPS	-0.209118	0.0494837
		TIMP2	0.289962	0.044958		RP11-175P13.3	-0.674759	0.0496907
		EFCAB2	0.326861	0.045038		GTPBP10	-0.22422	0.049756
		FAM122C	0.346264	0.0451288		ADAM23	-0.691585	0.0498393
		GUSBP2	0.448386	0.0452221		WDR33	-0.12662	0.0498699
		TBC1D5	0.203996	0.0454023		MBD2	-0.18088	0.0499341
		AC003989.3	1.08434	0.0454439
		PCBD1	0.135765	0.0454506
		KIAA1107	0.266006	0.0454763
		RP11-553L6.5	0.650112	0.045492
		ZNF16	0.310814	0.0456259
		PCED1B	0.72683	0.0456266
		ZNF862	0.286444	0.045689
		APPL2	0.154238	0.0457455
		FBXW4	0.234191	0.0459139
		BHLHE40	0.287422	0.0459372
		USO1	0.116839	0.0459712
		BTBD9	0.19567	0.0459828
		ANKRD36	0.154709	0.0461017
		RP11-435B5.5	0.572038	0.0463755
		RNPEPL1	0.319273	0.0464684
		RNF180	0.254049	0.0464747
		KDM3A	0.194111	0.0466978
		MIR3687	0.750671	0.046952
		RBL2	0.166214	0.0470036
		INPP5D	0.790552	0.0471102
		SPEF1	1.09208	0.0474316
		PIK3CB	0.238561	0.0474388
		CMTM1	0.442262	0.0474956
		RP11-475O6.1	0.984521	0.0476625
		NAIP	0.338975	0.0477642
		JMJD7-PLA2G4B	0.503156	0.0478433
		SMYD3	0.170998	0.047898
		CTNNA3	0.249989	0.0479363
		RP11-420B22.2	0.908155	0.0479579
		ADAMTSL3	0.219827	0.0480174
		CTB-131B5.2	0.759826	0.0481241
		DYNLT3	0.202538	0.0481324
		AGGF1P1	0.907276	0.0481615
		RP1-90J20.11	0.600454	0.0482119
		ZNF852	0.316634	0.0482297
		AC009120.3	0.708445	0.0482478
		RP11-16E18.3	0.51161	0.0483651
		SPTLC2	0.164615	0.0485232
		RP11-192P3.5	0.531385	0.0485729
		GLTSCR1	0.488531	0.0486083
		LRTOMT	0.220352	0.0486546
		PCDHGA5	0.346486	0.0488338
		WBP2	0.328444	0.0488559
		RP11-274J7.3	0.922619	0.0489127
		RP11-798M19.3	0.705572	0.0489443
		NLGN2	0.337064	0.0490061
		SOD3	0.363762	0.0490547
		TIPARP-AS1	0.988918	0.0490674
		BCL11A	0.435504	0.0492092
		SRPK3	0.730452	0.049266
		CTSO	0.515888	0.0495292
		IBA57-AS1	0.646205	0.0496435
		RP11-57H12.3	0.540343	0.0496609
		RP11-1275H24.2	0.691332	0.0496732
		RP11-661A12.12	1.07516	0.0497294
		INE1	0.524033	0.0497587
		ZNF613	0.224333	0.0497604
		RELA	0.207972	0.0497804
		FAM131B	0.400863	0.0498504
		PBLD	0.38769	0.0498727
		TCP11L2	0.648433	0.0498955
		GCC2	0.234581	0.0499085
