# Supplementary material for: Targeting ASCT2‐mediated glutamine uptake blocks prostate cancer growth and tumour development
Source: J Pathol. 2015 Apr 7;236(3):278–89. doi: 10.1002/path.4518 (PMC4973854; doi:10.1002/path.4518)
Supplement: Supplementary file 7 — TableS2 Genes upregulated and downregulated by BenSer [file PATH-236-278-s007.xlsx]

## Sheet: Supp Table S2
		Supplementary Table S2 - Genes upregulated and downregulated by BenSer
		Upregulated genes	Log Fold Change	P-value		Downregulated genes	Log Fold Change	P-value
		RDH10	1.11181	1.43733e-43		ESM1	-1.22986	1.30466e-35
		NEBL	0.906826	1.13725e-36		CLSPN	-0.760346	2.27334e-34
		CD164	0.581695	4.1134e-35		CDCA7	-1.00798	1.33852e-26
		FAM105A	0.744104	2.8694e-32		NOLC1	-0.391452	2.25246e-22
		AK4	0.505348	4.6705e-31		UHRF1	-0.648869	2.37186e-21
		HSPA1A	0.695852	1.05136e-28		HNRNPU	-0.324966	9.25113e-21
		GALNT10	0.600973	7.01954e-27		RRM2	-0.623419	8.1349e-20
		ALDH3A1	1.64525	7.19893e-26		NUDC	-0.346862	7.19257e-19
		MIA3	0.561025	1.32028e-24		NASP	-0.363039	1.52986e-17
		HPGD	1.02095	3.37083e-24		ESPL1	-0.609077	4.70555e-17
		ABCC3	1.0133	1.39256e-23		HNRNPM	-0.432169	8.5596e-17
		SLC16A9	1.38564	4.37022e-23		RPLP1	-0.298663	1.59726e-16
		HSPA1B	0.663961	1.83198e-22		RPS2P46	-0.587468	4.46262e-16
		NRP1	0.552897	7.73149e-22		RBM3	-0.992884	7.79942e-16
		BCAR3	0.446822	2.05569e-21		MCAM	-0.542485	8.56513e-16
		ATF4	0.546188	4.21018e-21		TCOF1	-0.38573	1.86325e-15
		MANBA	0.723024	5.49874e-20		TAF1D	-0.405097	5.05268e-15
		P4HA1	0.650797	5.93056e-20		KIAA0020	-0.655184	5.04965e-14
		LAMA4	0.903643	1.98123e-19		SERPINE1	-0.65539	6.09677e-14
		SMG5	0.342098	2.9355e-19		KNTC1	-0.461344	1.03128e-13
		SLC9A7	0.416897	1.74041e-18		MCM6	-0.508519	1.10298e-13
		PKIA	0.636722	4.52236e-18		CTPS1	-0.488086	2.75416e-13
		SLC38A2	0.46218	6.73327e-18		CIT	-0.626776	1.16507e-12
		P4HA2	0.570371	2.75576e-17		KCTD3	-0.289799	1.33604e-12
		PBXIP1	0.960006	2.9934e-17		CKAP2L	-0.446094	1.71417e-12
		PKIB	0.682795	7.60964e-17		GOT2	-0.346208	4.53532e-12
		MAP4K3	0.467604	7.81365e-17		DNMT1	-0.556858	5.14818e-12
		KDM5B	0.461938	8.28528e-17		NAV3	-0.60927	5.79614e-12
		ANGPTL4	1.54868	8.50034e-17		MDN1	-0.331369	1.28523e-11
		ALDH3A2	0.74193	1.44802e-16		C12orf75	-0.427954	1.35955e-11
		STC2	1.00438	3.14233e-16		MPP3	-0.714676	1.84893e-11
		MILR1	1.29704	4.99766e-16		THRAP3	-0.348015	1.95468e-11
		DISP1	1.19631	5.34151e-16		CDC6	-0.502409	2.29067e-11
		KLHL24	0.858045	6.22213e-16		VARS	-0.60486	2.39139e-11
		NFE2L3	0.525273	1.1693e-15		DDX42	-0.287162	2.77465e-11
		TGIF1	0.478521	1.45423e-15		CTTN	-0.3398	3.38969e-11
		NEDD9	0.723386	1.75832e-15		HNRNPD	-0.587735	3.57126e-11
		GSN	0.475423	2.54689e-15		SNRPA1	-0.543095	6.73449e-11
		SLC2A12	1.20595	2.59517e-15		LIG1	-0.538725	7.22986e-11
		OSBPL10	0.742645	2.74516e-15		BCL2A1	-0.941199	8.17289e-11
		ATP9A	0.588932	1.36618e-14		EPB41L2	-0.563764	1.24766e-10
		ACP6	0.545051	1.3808e-14		ATP5D	-0.627744	1.30171e-10
		ZNF844	0.856459	2.91276e-14		NSUN2	-0.327677	1.53955e-10
		SELENBP1	0.722988	8.0975e-14		HELLS	-0.565227	2.48333e-10
		GDE1	0.559374	1.01683e-13		NAP1L1	-0.33438	3.18844e-10
		SLC12A2	0.603316	1.17518e-13		LINC00973	-0.842917	4.24398e-10
		ST6GAL2	0.957716	1.65059e-13		DYNC2H1	-0.383641	4.632e-10
		ZBTB7C	1.05277	2.92747e-13		TIPIN	-0.738818	4.64091e-10
		TENM4	0.862897	3.86768e-13		SLC25A5	-0.400251	4.86466e-10
		RSPH3	0.628412	4.11885e-13		OGDH	-0.323964	5.37279e-10
		SORL1	0.448726	6.2562e-13		EEF1A2	-0.492914	6.83841e-10
		FAM134C	0.485572	7.29939e-13		HMGCS1	-0.592044	8.30703e-10
		CHKA	0.650256	1.86792e-12		CIRH1A	-0.471423	8.70741e-10
		CPT1A	0.299287	1.93614e-12		MKI67	-0.443514	1.03403e-09
		GPRC5C	0.891973	2.37934e-12		PYCRL	-0.648179	1.90729e-09
		CLCN3	0.402353	2.42208e-12		DSCC1	-0.577537	1.9397e-09
		GLB1	0.503508	2.49644e-12		HIST1H2AE	-0.704221	1.94821e-09
		PTGFR	0.909968	2.83918e-12		UNG	-0.49671	3.34588e-09
		KCNJ2	2.03175	2.99934e-12		RAD51	-0.660571	3.36989e-09
		KLHL36	0.399027	3.4186e-12		ATAD2	-0.49357	4.8764e-09
		TNFSF4	1.95822	3.77472e-12		PSMD12	-0.289699	5.06643e-09
		NPTN	0.404357	4.32945e-12		CHAF1B	-0.668732	6.04945e-09
		APOBEC3G	0.743646	4.47705e-12		SKA3	-0.432915	7.87995e-09
		MBP	0.455957	4.81978e-12		RP11-159D12.2	-0.573647	8.06368e-09
		CHRNA1	1.11934	5.02754e-12		FABP5	-0.425815	8.82208e-09
		DNTTIP1	0.409692	8.13034e-12		SLC25A3	-0.346653	8.89969e-09
		HLCS	0.370172	1.19843e-11		BMS1	-0.324935	8.9602e-09
		HLA-E	0.548232	1.19905e-11		DDX46	-0.364028	9.75398e-09
		CLU	1.10147	1.25393e-11		RIF1	-0.336074	1.00781e-08
		GSTK1	0.455803	1.2704e-11		NAA15	-0.334787	1.02589e-08
		ABCA1	0.47571	1.34256e-11		AACS	-0.401704	1.07144e-08
		NCOA3	0.527555	1.6238e-11		MNS1	-0.757971	1.2617e-08
		CKAP4	0.338032	1.83571e-11		BRCA1	-0.436055	1.26944e-08
		TEF	1.07518	2.42289e-11		RPA1	-0.325948	1.2735e-08
		FAM131B	1.35486	3.29012e-11		CDC7	-0.558203	1.4706e-08
		SNX30	0.424503	3.59738e-11		TOP1MT	-0.314047	1.50065e-08
		CAT	0.583497	3.77625e-11		PGD	-0.258192	2.007e-08
		FN1	0.540137	3.85496e-11		MYBBP1A	-0.437897	2.16108e-08
		REG4	2.1803	4.44985e-11		ADARB1	-0.408623	2.28388e-08
		GPR153	0.496826	4.60061e-11		BRIP1	-0.535357	2.47729e-08
		ANO6	0.322023	4.86193e-11		FAM86C1	-0.65927	2.52661e-08
		TPBG	0.57618	5.36599e-11		DKC1	-0.382001	2.95165e-08
		EHD3	0.730342	6.07583e-11		SNX5	-0.32809	3.04802e-08
		MMP16	0.537926	8.2167e-11		RPL12	-0.514062	3.13908e-08
		TLL1	0.777382	8.35033e-11		URB1	-0.291463	3.18442e-08
		ADAM8	0.751252	8.73532e-11		HSPA9	-0.357434	3.43199e-08
		DNAJB2	0.579875	9.18098e-11		PCCB	-0.522019	3.71961e-08
		CHAC1	1.46982	9.46634e-11		MYO19	-0.315481	3.77139e-08
		SCARB2	0.353877	9.53656e-11		FKBP5	-0.630427	3.82518e-08
		PTPRM	0.364653	1.14469e-10		UCHL5	-0.402027	4.83347e-08
		RETSAT	0.470327	1.15119e-10		EXO1	-0.396732	4.92787e-08
		ABCG1	0.883959	1.42469e-10		KIAA0101	-0.629658	6.38161e-08
		CADPS2	0.701341	1.46005e-10		HNRNPA1	-0.39756	7.07337e-08
		TMEM165	0.330581	1.47117e-10		PLP2	-0.373541	8.01512e-08
		RASD1	0.974361	2.00472e-10		CCDC14	-0.258636	9.42934e-08
		SLC6A9	0.863056	2.84234e-10		RBM14	-0.3748	9.46815e-08
		CAB39L	0.853585	2.88977e-10		MCM5	-0.561255	9.97387e-08
		TNFRSF21	0.921174	2.89301e-10		RPS2	-0.503471	1.04144e-07
		NBR1	0.298176	3.48742e-10		RP11-640M9.2	-0.382204	1.1395e-07
		FAM114A1	0.384515	3.52679e-10		UTP20	-0.352748	1.20628e-07
		GNS	0.370353	4.09553e-10		CCDC84	-0.333923	1.22571e-07
		EDEM3	0.455079	4.21878e-10		PTBP1	-0.226243	1.23236e-07
		SUCO	0.45359	4.36178e-10		SNHG1	-0.434009	1.29833e-07
		PXK	0.505673	5.44219e-10		TAF15	-0.486442	1.33569e-07
		BCL6	0.599675	5.84563e-10		TK1	-0.616678	1.33702e-07
		TBCK	0.586578	6.09146e-10		RAP1GAP2	-0.452478	1.35477e-07
		IRAK2	0.704529	6.36568e-10		GAS5	-0.496394	1.35634e-07
		ARRB1	0.629385	6.50794e-10		GTF2H3	-0.426139	1.38858e-07
		TMPRSS3	1.73703	8.01642e-10		LINC00998	-0.638142	1.41788e-07
		C1orf85	0.454979	8.67956e-10		FAM111B	-0.630481	1.42631e-07
		COL4A5	0.424038	8.85793e-10		GAR1	-0.654993	1.45064e-07
		JAG1	0.307117	9.03376e-10		SSR3	-0.282344	1.50836e-07
		TIMP1	0.782233	9.07722e-10		DTL	-0.557551	1.5499e-07
		NFE2L1	0.383052	9.2192e-10		SNRPF	-0.436064	1.83944e-07
		CCDC146	1.12674	9.30924e-10		CBX5	-0.70108	1.85217e-07
		PIK3R3	0.435878	9.34471e-10		HDGFRP3	-0.293882	1.88153e-07
		PLAUR	0.41013	9.53052e-10		PEG10	-0.473818	2.19699e-07
		TMEM59	0.385263	9.82355e-10		SPAG1	-0.494355	2.31859e-07
		KLHL42	0.357593	1.10085e-09		BCLAF1	-0.296995	2.32087e-07
		KAT6B	0.467751	1.22784e-09		NOL6	-0.439315	2.36369e-07
		SPDEF	0.383298	1.33654e-09		CDC25A	-0.428627	2.41645e-07
		TES	0.378306	1.63056e-09		HIST1H2BM	-0.646101	2.51405e-07
		WIPI1	0.622186	1.68312e-09		DNAJC11	-0.283025	2.7115e-07
		TTC17	0.40494	1.69985e-09		ZNF714	-0.547237	2.76362e-07
		NEU1	0.562959	1.80029e-09		SNHG17	-0.486626	2.86186e-07
		GRIK2	1.27524	1.83295e-09		TMEM154	-0.736034	2.94506e-07
		TMEM2	0.565172	2.65753e-09		RP11-379H18.1	-0.591057	3.2308e-07
		SLC7A11	0.656035	2.73602e-09		RAPGEF3	-0.694119	3.44562e-07
		CP	1.32791	2.83198e-09		PRIM1	-0.671027	3.47706e-07
		UNC119	0.421587	2.84156e-09		MCM3	-0.376429	3.93526e-07
		TNIP1	0.342407	3.19338e-09		RRP12	-0.359502	3.97098e-07
		CPD	0.462037	3.25364e-09		KHSRP	-0.382661	4.13571e-07
		CST3	0.336152	3.57468e-09		EHD1	-0.362711	4.30314e-07
		PPARG	0.498276	3.59305e-09		BZW2	-0.344422	4.32409e-07
		EGLN1	0.487984	3.91897e-09		HIST1H2BF	-0.585594	4.90238e-07
		FUT11	0.557832	4.80763e-09		BRCA2	-0.408301	5.20797e-07
		SQSTM1	0.584362	4.81323e-09		HNRNPH1	-0.242591	5.30396e-07
		ACSF2	0.417798	4.86955e-09		PABPC4	-0.387962	5.74662e-07
		TMCC3	0.555148	4.87026e-09		TUBB6	-0.536245	6.03178e-07
		FAM46C	0.60157	5.33845e-09		TIMELESS	-0.451252	6.40993e-07
		PGM2L1	0.679673	5.38207e-09		CXCL6	-0.589971	6.96328e-07
		ARHGAP24	0.754999	6.01728e-09		GINS3	-0.448671	7.18295e-07
		CDH7	0.592743	6.46359e-09		MYH9	-0.291814	7.42483e-07
		SPAG4	0.751499	6.50013e-09		SRSF6	-0.29162	7.47142e-07
		LURAP1L	0.822418	6.72029e-09		EIF2S3	-0.252766	7.80603e-07
		GPR108	0.450744	6.83498e-09		HIST1H2BJ	-0.537333	8.46525e-07
		ITFG1	0.418291	6.84883e-09		TIMM8A	-0.664872	9.05435e-07
		SMIM14	0.650974	1.18169e-08		ANP32E	-0.52877	9.64448e-07
		RALGDS	0.458524	1.22288e-08		HIST1H2BK	-0.283008	9.77435e-07
		LAMC1	0.207613	1.39739e-08		FANCI	-0.390672	9.96762e-07
		RABGAP1	0.374003	1.45619e-08		CAV1	-0.355363	1.05151e-06
		PEX19	0.336429	1.47841e-08		MCM8	-0.384069	1.0706e-06
		IFNGR2	0.561575	1.71495e-08		MCM10	-0.439995	1.07337e-06
		MTMR3	0.440788	1.88683e-08		POLQ	-0.338607	1.07655e-06
		VMP1	0.686594	2.00811e-08		ACN9	-0.590415	1.17309e-06
		PLEKHA8	0.415074	2.02153e-08		HNRNPA3	-0.342287	1.18145e-06
		PEX11A	0.588578	2.26854e-08		E2F2	-0.581143	1.18674e-06
		LMAN2L	0.495231	2.6661e-08		C1QBP	-0.553689	1.18678e-06
		AF127936.7	0.695269	3.07203e-08		FANCA	-0.455629	1.26e-06
		SGMS1	0.303299	3.16469e-08		IQGAP3	-0.452832	1.26991e-06
		ERAP1	0.731259	3.20476e-08		RPL36A	-0.730904	1.28175e-06
		IGKV1OR-2	1.83321	3.30176e-08		RBBP4	-0.214931	1.34715e-06
		AGR2	0.778685	3.50884e-08		FGF5	-0.903698	1.4623e-06
		IRF2BPL	0.475478	3.65462e-08		RAD54L	-0.445506	1.46906e-06
		C3orf58	0.465486	3.80438e-08		RMI2	-0.581309	1.47947e-06
		PLOD2	0.33379	4.08402e-08		DARS2	-0.291849	1.501e-06
		DHRS7	0.348166	4.63299e-08		SRM	-0.464256	1.81182e-06
		APLP2	0.27903	4.76376e-08		CDC45	-0.526992	1.83827e-06
		C10orf11	1.02904	4.98303e-08		MSH6	-0.329832	1.97025e-06
		CCNA1	0.886177	5.01435e-08		PAICS	-0.325214	2.22071e-06
		PFKFB4	0.622451	5.39608e-08		BAG1	-0.455267	2.42074e-06
		ATF6	0.237878	5.40389e-08		STARD13	-0.418763	2.43944e-06
		HOXA13	0.678133	5.40561e-08		TCERG1	-0.214724	2.45851e-06
		SELM	0.697259	5.48986e-08		NUP153	-0.252188	2.49302e-06
		KIAA0319L	0.375467	5.5423e-08		MIR137HG	-0.85925	2.50545e-06
		KLF4	0.61751	5.91108e-08		RP11-424C20.2	-0.599984	2.572e-06
		PGPEP1	0.451853	6.13824e-08		TUBA1B	-0.443772	2.60045e-06
		PLIN2	0.481711	6.21656e-08		PALLD	-0.453961	2.87184e-06
		MDK	0.75056	6.67027e-08		HNRNPAB	-0.3214	2.96117e-06
		NPEPPS	0.374122	7.2313e-08		HNRNPA2B1	-0.422788	3.07368e-06
		MXI1	0.533567	7.25904e-08		TRMT6	-0.339843	3.07894e-06
		ZNF252P	0.322367	7.30513e-08		DAZAP1	-0.395769	3.75763e-06
		ERGIC3	0.305165	7.70328e-08		MYBL1	-0.433537	3.86604e-06
		GCC1	0.409961	7.96902e-08		RRM1	-0.431955	3.98412e-06
		RGL1	0.728044	8.52153e-08		CCNE2	-0.534251	4.02833e-06
		FAM13A	0.42599	8.67855e-08		DHFR	-0.610241	4.08774e-06
		CD59	0.30813	9.05021e-08		DIAPH3	-0.422411	4.10769e-06
		DNASE2	0.461108	9.09168e-08		METTL8	-0.430337	4.25931e-06
		MBNL2	0.446487	9.15384e-08		HIST2H2BE	-0.336116	4.29214e-06
		OPN3	0.604723	9.3523e-08		ACTB	-0.189957	4.31687e-06
		C1orf51	0.50978	1.0482e-07		HIST2H3D	-0.753587	4.4866e-06
		HIVEP2	0.427653	1.08039e-07		SGPP2	-1.59273	4.53241e-06
		ALS2	0.282843	1.14363e-07		TAF5	-0.552282	5.17265e-06
		LPAR6	0.675021	1.19318e-07		FAM161A	-0.617539	5.18303e-06
		STK38	0.362895	1.21941e-07		ORC1	-0.452833	5.26765e-06
		MALL	0.364355	1.24356e-07		LPPR5	-0.96942	5.2678e-06
		GAB1	0.551508	1.33292e-07		PSMD5	-0.37959	5.48024e-06
		PNRC1	0.459432	1.38092e-07		ASAH2	-0.533627	5.68084e-06
		ZDHHC7	0.320448	1.41801e-07		CSRP2BP	-0.363257	5.91282e-06
		PARP4	0.29387	1.42982e-07		HPRT1	-0.453952	6.0346e-06
		S100A4	0.706747	1.52939e-07		CCDC15	-0.516407	6.09573e-06
		OSBPL1A	0.445402	1.84521e-07		CCDC150	-0.552155	6.2426e-06
		YARS	0.358183	1.91719e-07		RP11-16P6.1	-0.843512	6.4238e-06
		ATP7A	0.462674	2.01246e-07		ILF3	-0.359244	6.51886e-06
		EPHX1	0.625238	2.19198e-07		FBXO4	-0.672966	6.52834e-06
		PHGDH	0.834473	2.20006e-07		EBNA1BP2	-0.35405	6.5564e-06
		ARMC9	0.46887	2.30815e-07		RP11-110I1.11	-0.832343	6.67784e-06
		PLD3	0.46549	2.5376e-07		RP11-619F23.2	-0.776851	6.85472e-06
		FOSL2	0.324501	2.61572e-07		PRIMPOL	-0.567447	6.85757e-06
		CRY2	0.530104	2.83772e-07		SLC16A7	-0.694725	6.86218e-06
		PTPRJ	0.447597	2.90801e-07		MYH10	-0.34416	6.97834e-06
		TSKU	0.563348	3.43273e-07		ALMS1	-0.219914	7.39344e-06
		ESCO1	0.262783	3.5434e-07		FAIM3	-0.991415	7.87041e-06
		PROS1	0.487076	3.7042e-07		MTR	-0.253837	7.96132e-06
		HBP1	0.59481	3.73036e-07		YTHDC2	-0.297625	8.27533e-06
		CA5B	0.836859	3.80094e-07		MGME1	-0.318507	8.35634e-06
		MOGS	0.347476	3.85206e-07		PPIF	-0.388798	8.4994e-06
		PFKFB3	0.329037	3.99384e-07		MRPL42	-0.311414	8.67577e-06
		SERPINH1	0.379664	4.0778e-07		NPM1	-0.405007	9.26846e-06
		TBC1D9B	0.316688	4.21002e-07		RBM28	-0.254292	9.58641e-06
		ALAS1	0.354438	4.77266e-07		RFC2	-0.483651	9.73683e-06
		DNAJB4	0.783603	4.77582e-07		TRDMT1	-0.727358	9.90691e-06
		NUPR1	1.1868	4.8557e-07		FASN	-0.788532	9.94389e-06
		QSOX1	0.423456	4.861e-07		FGF1	-0.880453	9.95729e-06
		ZER1	0.375011	5.09918e-07		HIST1H1C	-0.363727	1.0155e-05
		ITPRIPL2	0.364151	5.2172e-07		ADAM11	-0.900648	1.0249e-05
		RNF19B	0.470864	5.83346e-07		MCM2	-0.539763	1.04549e-05
		KIF5C	0.379331	5.85373e-07		TAGLN	-0.910558	1.09261e-05
		B4GALT3	0.263645	6.14691e-07		RNU5D-1	-0.773062	1.1031e-05
		RNF38	0.505049	6.64498e-07		SMC1A	-0.409308	1.11844e-05
		B2M	0.354748	6.76477e-07		LRPPRC	-0.239324	1.12193e-05
		ITGA2	0.613705	6.87522e-07		DNA2	-0.363958	1.13059e-05
		KCNN4	0.856235	7.29197e-07		CBR4	-0.416461	1.13881e-05
		DNAJB9	0.698163	7.81713e-07		NEIL3	-0.524394	1.19341e-05
		IGFBP6	0.338858	7.96503e-07		RPL23AP64	-0.769114	1.19759e-05
		PTPN13	0.346423	8.41565e-07		CAD	-0.457153	1.34878e-05
		COL8A1	0.797145	8.42111e-07		COQ2	-0.563519	1.41532e-05
		SLC22A23	0.573045	1.02084e-06		U2SURP	-0.244548	1.43782e-05
		RP11-285E9.6	1.60159	1.20017e-06		SUPT16H	-0.355581	1.44688e-05
		AHR	0.380182	1.21638e-06		RPL22L1	-0.583109	1.4608e-05
		SMPD1	0.456153	1.25669e-06		CTD-3099C6.9	-0.501801	1.64646e-05
		NCOA7	0.912667	1.29516e-06		NCAPH	-0.452217	1.65664e-05
		KIF9-AS1	0.982564	1.29992e-06		FBL	-0.430191	1.66048e-05
		CSNK1G1	0.329898	1.31535e-06		HIST2H2AC	-0.406353	1.71549e-05
		ATXN1	0.675977	1.43714e-06		RP11-196G18.23	-0.897816	1.73685e-05
		RNF150	1.51741	1.43751e-06		PKMYT1	-0.544993	1.78216e-05
		AHCYL2	0.450209	1.46991e-06		FIGNL1	-0.326024	1.78444e-05
		ARHGAP42	0.373732	1.63485e-06		OARD1	-0.363248	1.7994e-05
		RP11-774O3.3	1.80026	1.67347e-06		HBEGF	-0.461003	1.82384e-05
		GPR37	0.470816	1.68442e-06		DLD	-0.278734	1.87026e-05
		APOBEC3D	1.16338	1.79714e-06		RPSA	-0.409638	1.91797e-05
		PRSS1	1.98277	1.83161e-06		SCML1	-0.351788	1.92518e-05
		SPIRE2	0.549054	1.86284e-06		CCBE1	-0.478838	1.93094e-05
		FTH1	0.833234	1.87508e-06		UBASH3B	-0.233469	1.98146e-05
		BMF	1.21548	1.93317e-06		RFWD3	-0.332105	2.08306e-05
		TOB2	0.4172	1.93731e-06		FLNC	-0.446235	2.13578e-05
		SLC35F5	0.318283	1.94064e-06		KHDRBS1	-0.336437	2.16353e-05
		ABHD2	0.237301	1.96586e-06		EIF3B	-0.335467	2.28668e-05
		HERPUD1	0.468113	2.17643e-06		RELN	-0.419891	2.28815e-05
		SLC1A5	0.523921	2.18225e-06		MINA	-0.34924	2.34272e-05
		ZSCAN29	0.388429	2.18289e-06		LTV1	-0.442911	2.3983e-05
		SMOX	0.435084	2.28391e-06		ANKRD13A	-0.293889	2.46613e-05
		FUCA1	0.37162	2.44751e-06		IDH3A	-0.410453	2.49798e-05
		UBN1	0.340549	2.49095e-06		CHAF1A	-0.369344	2.50001e-05
		TFF2	1.19641	2.54879e-06		NOP56	-0.247589	2.57065e-05
		ADAMTS15	0.66504	2.57053e-06		PM20D2	-0.323197	2.59653e-05
		UBAP1	0.295119	2.58097e-06		POLR3K	-0.44294	2.604e-05
		OTUD7B	0.247809	2.63401e-06		PDCL3	-0.310197	2.62081e-05
		GORASP1	0.27816	2.72862e-06		CTC-429P9.3	-1.01981	2.66673e-05
		MALT1	0.296409	2.79408e-06		RP11-132A1.4	-0.613879	2.67891e-05
		CAPG	0.313013	2.83906e-06		HIST1H2BI	-0.921321	2.71636e-05
		MOB3C	0.393705	2.88077e-06		POLA1	-0.442567	2.71842e-05
		PDE5A	0.503678	2.88402e-06		COX5A	-0.34359	2.7335e-05
		ATF6B	0.33507	2.90777e-06		MTRR	-0.386743	2.73863e-05
		TCF12	0.281665	2.90961e-06		PPRC1	-0.47235	2.77772e-05
		CADM2	1.39604	2.95457e-06		COPS6	-0.320406	2.78072e-05
		ENTPD6	0.262998	3.10893e-06		MDH2	-0.169379	2.88249e-05
		FER1L6	1.46678	3.11156e-06		HIST1H2AG	-0.597446	2.96881e-05
		EFNA1	0.587873	3.18358e-06		ZNF587B	-0.450245	3.01566e-05
		PRSS23	0.497601	3.2071e-06		MTDH	-0.189163	3.23689e-05
		ANGPTL2	1.53981	3.27043e-06		RP11-1148L6.5	-0.847273	3.24601e-05
		UST	0.530981	3.33016e-06		GPATCH4	-0.300926	3.27613e-05
		MAP3K8	0.770406	3.44009e-06		YWHAB	-0.267219	3.27759e-05
		LIPE-AS1	1.48064	3.45713e-06		LETM1	-0.300907	3.30353e-05
		VIPAS39	0.397426	3.52042e-06		RP6-91H8.3	-0.90454	3.30585e-05
		IGF2BP3	0.355895	3.52567e-06		SERBP1	-0.236971	3.42819e-05
		C11orf54	0.394231	3.67655e-06		HIST1H3C	-0.435026	3.43684e-05
		GBA2	0.583531	3.69074e-06		RRP15	-0.340931	3.43855e-05
		HLA-A	0.34989	3.71419e-06		HIST1H1E	-0.538255	3.44074e-05
		FOXO3	0.469149	3.72134e-06		SF1	-0.459065	3.48795e-05
		G0S2	0.342221	3.77804e-06		DDX21	-0.327724	3.7727e-05
		CREBRF	0.606911	3.80513e-06		SRBD1	-0.64105	3.78437e-05
		RRAGB	0.465144	3.83298e-06		RPS26	-0.291453	3.93019e-05
		ANKRA2	0.593166	4.06432e-06		RP11-565F19.2	-1.15398	3.93473e-05
		CERS4	0.440718	4.07676e-06		SPA17	-0.605555	3.98668e-05
		MST1R	0.375278	4.08235e-06		CENPN	-0.350895	3.98917e-05
		WFDC3	0.896804	4.10465e-06		EIF5A	-0.336616	4.00156e-05
		PLA2G7	0.488804	4.117e-06		RP1-117O3.2	-1.47978	4.01481e-05
		ARHGEF37	0.683217	4.24641e-06		RP11-373E16.4	-1.85268	4.12943e-05
		PDE4D	0.522898	4.41923e-06		RP11-280G9.1	-0.862584	4.22671e-05
		XBP1	0.34656	4.68192e-06		ZNF695	-0.755102	4.3101e-05
		CBX4	0.322597	4.80113e-06		GLDC	-0.584488	4.49328e-05
		CDKN2B	0.822929	4.8583e-06		HIST1H2AL	-0.53818	4.65212e-05
		SMAD1	0.498175	4.87984e-06		EIF3K	-0.331326	4.70042e-05
		ZNF615	0.398419	4.9681e-06		AGAP6	-0.390052	4.71628e-05
		AC108676.1	1.33786	5.12396e-06		PA2G4	-0.328472	4.78993e-05
		ACE	1.06187	5.19279e-06		SART3	-0.226246	4.90021e-05
		NDUFA4L2	1.12179	5.24904e-06		GEMIN5	-0.337291	4.91427e-05
		KIAA1109	0.316386	5.34639e-06		UTP15	-0.281742	4.96923e-05
		ARFGAP3	0.366955	5.37512e-06		LAPTM4B	-0.233038	4.9821e-05
		DUSP3	0.260589	5.38456e-06		CIRBP	-0.272245	5.0165e-05
		SECISBP2L	0.391121	5.44761e-06		POLE	-0.308364	5.03137e-05
		ARRDC3	1.5886	5.54717e-06		CENPK	-0.576705	5.06739e-05
		SNORA23	0.626463	5.59011e-06		SDHA	-0.410359	5.11796e-05
		UGT1A6	2.56821	5.63339e-06		NCL	-0.337624	5.1583e-05
		MCTP1	0.477178	5.65835e-06		GSTCD	-0.493345	5.16422e-05
		PAN2	0.385285	5.69948e-06		HIST1H3B	-0.620385	5.24237e-05
		TMEM39A	0.293854	5.71424e-06		RP11-564D11.3	-0.688531	5.26926e-05
		DOK4	0.517685	5.97061e-06		BOP1	-0.449615	5.3238e-05
		RAB20	0.6536	6.20348e-06		RP11-525A16.4	-2.9757	5.36936e-05
		MFAP3	0.303534	6.20878e-06		AC016747.3	-0.495391	5.39146e-05
		ZSCAN31	0.604363	6.45066e-06		PEBP1	-0.325764	5.39301e-05
		CSRNP3	0.833712	6.47235e-06		PPIA	-0.286586	5.52071e-05
		KIDINS220	0.250078	6.53928e-06		NOP58	-0.244956	5.53038e-05
		ASNS	1.01524	6.57649e-06		GPR3	-0.829261	5.62276e-05
		CLSTN1	0.369705	6.64015e-06		RP5-1120P11.1	-1.13574	5.7014e-05
		CLCA2	1.98137	6.91649e-06		TRIM52-AS1	-0.827151	5.79137e-05
		FEM1B	0.310947	6.95283e-06		AC008065.1	-3.22093	5.8274e-05
		ERAP2	0.387948	7.27683e-06		RP11-215G15.5	-0.58239	5.83804e-05
		DENND1B	0.484492	7.28993e-06		GINS2	-0.407509	6.02564e-05
		TBC1D20	0.342095	7.45358e-06		E2F8	-0.668311	6.32238e-05
		SPTBN1	0.131983	7.64077e-06		EREG	-1.20902	6.38113e-05
		RLF	0.278872	7.66909e-06		AC004381.6	-0.573523	6.51631e-05
		RUFY2	0.289063	7.69562e-06		RIOK1	-0.302322	7.28126e-05
		RPSAP52	0.611557	7.70106e-06		ARHGAP11B	-0.363849	7.44233e-05
		SH3D21	0.46836	8.37016e-06		NOSTRIN	-0.889833	7.60073e-05
		EMC3	0.271175	8.42884e-06		H2AFX	-0.510243	7.91199e-05
		AVL9	0.347949	8.44703e-06		PRMT5	-0.219346	8.11762e-05
		DNPEP	0.321044	8.52214e-06		ME2	-0.469591	8.71086e-05
		MID2	0.36635	8.56417e-06		RIMKLBP1	-0.914065	8.78038e-05
		FAM63A	0.530442	8.64851e-06		AADAT	-0.573306	9.16721e-05
		SEMA5A	0.724336	9.14294e-06		MRTO4	-0.37132	9.25755e-05
		PLD1	0.573902	9.32695e-06		FN3KRP	-0.334255	9.2655e-05
		STK32A	1.5384	9.41182e-06		HIST1H1D	-0.629726	9.35832e-05
		TAP1	0.798235	9.47756e-06		MSS51	-0.675035	9.35915e-05
		GLCE	0.323473	9.49272e-06		C15orf52	-0.274759	9.45202e-05
		KIAA1147	0.331567	9.50234e-06		CNN3	-0.3987	9.46876e-05
		RC3H2	0.231649	9.60051e-06		ATP5B	-0.275335	9.79048e-05
		CLK3	0.263705	9.62821e-06		NRGN	-0.632142	9.89442e-05
		YPEL5	0.560529	9.84337e-06		SLIRP	-0.274979	9.91495e-05
		NHS	0.342332	1.04731e-05		NOP14	-0.270886	0.00010255
		YIPF3	0.514025	1.05208e-05		TCTA	-0.443154	0.000103447
		RP11-183M13.1	1.14137	1.06777e-05		HIST2H2BF	-0.362915	0.00010788
		KDM4A	0.259665	1.07375e-05		STARD4	-0.779484	0.000110118
		CREB3L4	0.428755	1.07685e-05		UBXN8	-0.516664	0.000110135
		FAM84A	0.61029	1.10207e-05		PWP2	-0.375694	0.000111168
		IFNAR1	0.350348	1.14662e-05		PSME3	-0.213873	0.000113169
		RAB3D	0.321356	1.15689e-05		SRRM2-AS1	-1.10542	0.000113238
		RNF10	0.324609	1.15698e-05		TICRR	-0.418246	0.000113496
		RNF217	0.53149	1.17768e-05		ITGB2-AS1	-0.764634	0.000115507
		TSC22D1	0.480142	1.19182e-05		RP11-18B3.2	-2.21179	0.000116653
		GNG2	0.411817	1.19449e-05		RAD54B	-0.508091	0.000116938
		TK2	0.687325	1.24374e-05		ATP5J	-0.239377	0.000117333
		SLC1A1	0.653779	1.25784e-05		PRSS12	-0.478995	0.000118584
		KCNK13	1.37769	1.26618e-05		SNRPA	-0.469825	0.000119592
		DKK1	0.411334	1.27301e-05		HEATR2	-0.292691	0.000120114
		RPPH1	0.346555	1.27678e-05		BRI3BP	-0.436801	0.000120724
		RP11-196G18.3	2.19109	1.39745e-05		PPA1	-0.402936	0.00012091
		ANKZF1	0.323918	1.41051e-05		CNFN	-0.754553	0.000121292
		ZNF442	1.09424	1.4121e-05		RP4-564F22.5	-1.30758	0.00012152
		OS9	0.329008	1.41662e-05		HIST1H4B	-0.650792	0.000123558
		SKIL	0.394688	1.43297e-05		BMP2K	-0.360892	0.000125109
		ZCCHC24	0.480953	1.44375e-05		SLC39A8	-0.325711	0.000127569
		SEL1L	0.294826	1.46039e-05		MMAB	-0.361846	0.000128061
		PAPSS1	0.325878	1.46719e-05		NUP62	-0.223423	0.000129057
		BNIP3	0.54723	1.49704e-05		DPM3	-0.512232	0.00013227
		EPB41L4B	0.332968	1.52811e-05		USP7	-0.213529	0.000134049
		PBX1	0.325646	1.56115e-05		SLC25A19	-0.408851	0.000134763
		NT5E	0.48822	1.60596e-05		PWP1	-0.292594	0.000134902
		FANK1	1.22683	1.62261e-05		ESCO2	-0.430803	0.000135118
		FAM162A	0.484502	1.66943e-05		RFC5	-0.294757	0.000135736
		CPOX	0.276463	1.68087e-05		CDT1	-0.373343	0.00013676
		GPBP1L1	0.23074	1.70409e-05		XRCC6BP1	-0.515594	0.00013753
		TMEM245	0.256208	1.76213e-05		ZC3H4	-0.401819	0.00013878
		RP11-43F13.1	0.450253	1.77071e-05		C19orf48	-0.301524	0.000139058
		PLXDC2	1.06613	1.79399e-05		STARD13-AS	-0.84035	0.00014381
		C8orf47	0.309409	1.84939e-05		AC005682.5	-0.75842	0.000144304
		EPHB6	0.532884	1.87591e-05		TYMS	-0.679106	0.000148597
		CCNG2	0.93295	1.88869e-05		HIST4H4	-0.426136	0.000149251
		DDX5	0.143257	1.91126e-05		TMEM69	-0.318588	0.000151364
		RP11-173M1.8	1.07771	1.91635e-05		CYC1	-0.291096	0.000153643
		LINC00662	0.438932	1.93916e-05		CENPU	-0.369395	0.000155584
		AC004980.9	0.825198	1.95214e-05		MYBL2	-0.382064	0.000159149
		SEMA4C	0.332233	2.01785e-05		RNF157	-0.439389	0.000160548
		BRAF	0.323992	2.08058e-05		GALNT18	-0.372061	0.000161537
		PCSK1N	0.376975	2.11924e-05		EME1	-0.504903	0.000163463
		ARMCX2	1.16897	2.12493e-05		POLR3B	-0.358182	0.000164455
		IGBP1	0.291639	2.20851e-05		YBX1	-0.37598	0.000169758
		RP11-736K20.5	0.608014	2.22371e-05		HIST1H2BB	-0.559919	0.000170942
		FNDC3A	0.280751	2.27201e-05		SMNDC1	-0.326313	0.00017302
		ARRDC2	0.503157	2.35705e-05		PDLIM2	-0.70606	0.000177064
		BSDC1	0.335492	2.38466e-05		HIST1H4A	-0.530746	0.000177151
		SIX4	0.340886	2.39824e-05		FAM111A	-0.35755	0.000178386
		PORCN	0.342884	2.46493e-05		TXN2	-0.288941	0.000184389
		SLC25A38	0.302863	2.49374e-05		PKP4	-0.213605	0.000197515
		NT5C2	0.45595	2.56441e-05		HIST1H2AJ	-0.593856	0.000197836
		CRYBG3	0.321414	2.69303e-05		PTPLA	-0.66134	0.000204781
		TSC1	0.338181	2.70176e-05		SMPD4	-0.280808	0.000206339
		TSC22D3	0.777853	2.76415e-05		SQLE	-0.39706	0.000206808
		GPT2	0.420421	2.81084e-05		RAD18	-0.327466	0.000206834
		UNC13B	0.340549	2.82944e-05		DLST	-0.267637	0.000209812
		ITGA10	0.800154	2.84557e-05		CDK2	-0.296427	0.000211346
		SLC4A11	0.370925	2.90488e-05		PCNA	-0.401784	0.000215975
		JMJD1C	0.162545	2.90745e-05		UQCRBP2	-2.05837	0.000216516
		CLSTN3	0.403566	2.92129e-05		SAFB2	-0.248319	0.000216527
		LUZP2	0.965354	2.92197e-05		ELAC1	-0.644419	0.000218225
		RNF125	0.586971	2.93779e-05		SLC36A3	-1.92479	0.000220241
		YIPF1	0.473249	3.03518e-05		SLC4A8	-0.466661	0.000221685
		PRKAB1	0.359475	3.03671e-05		HAT1	-0.297829	0.000221787
		TRIQK	0.322387	3.07197e-05		FOXM1	-0.391682	0.000224044
		CDK19	0.462091	3.11868e-05		TACC3	-0.417778	0.000224786
		MED13	0.294707	3.14921e-05		VKORC1L1	-0.251186	0.000226036
		ZNF432	0.462708	3.17082e-05		LUC7L	-0.311584	0.000227907
		CHST11	0.43555	3.21912e-05		ZBTB2	-0.333914	0.000230547
		C12orf36	2.19134	3.29398e-05		CTD-2263F21.1	-1.07208	0.000233025
		ZNF248	0.308149	3.30641e-05		MIR3143	-1.75091	0.000234836
		PTPRK	0.309641	3.31038e-05		PSMC3IP	-0.548328	0.000239906
		FCGRT	0.541064	3.34588e-05		RHD	-1.21555	0.000241525
		MLLT3	0.556454	3.35883e-05		PPCDC	-0.518303	0.000242023
		SYT9	0.455331	3.37477e-05		NRK	-1.02956	0.000244918
		GBP3	0.454727	3.43879e-05		CDK4	-0.374708	0.000245823
		SLC1A4	0.641041	3.53029e-05		DDX54	-0.218336	0.000247925
		CTSF	0.53917	3.66041e-05		PIGW	-0.477577	0.00024876
		KDM4C	0.302281	3.68365e-05		RPGR	-0.434937	0.000250172
		MYO1D	0.307873	3.71104e-05		ADAMTS16	-0.6309	0.000251313
		NR1D2	0.491159	3.72401e-05		EEA1	-0.225694	0.000255215
		DYRK1A	0.225552	3.78259e-05		WDR5B	-0.350344	0.000255784
		ZMIZ1-AS1	1.08431	3.87402e-05		IPO9	-0.212307	0.000259604
		ZSWIM8	0.350197	3.89549e-05		PSMG1	-0.34032	0.000261091
		TM7SF3	0.208279	3.96776e-05		CPA4	-0.380742	0.000263048
		SLC3A2	0.738072	3.99999e-05		LINC00883	-0.454696	0.000265197
		KDM2A	0.283658	4.05244e-05		ABHD14B	-0.217896	0.000270921
		RP1-170O19.14	1.0436	4.08123e-05		RRS1	-0.353595	0.00027111
		MAGED2	0.633783	4.11568e-05		ELOVL6	-0.495893	0.000271971
		KIAA1551	0.302479	4.1175e-05		TRAP1	-0.292047	0.000278102
		FAM214B	0.634474	4.19221e-05		PDAP1	-0.265583	0.000278596
		RP11-465B22.3	0.380471	4.25043e-05		RP11-173A8.2	-1.42074	0.000279604
		SLC16A14	0.805389	4.26075e-05		CENPO	-0.31484	0.00028132
		CYSTM1	0.410024	4.30595e-05		CCDC18	-0.372869	0.000289458
		ARSD	0.417201	4.35736e-05		MCM7	-0.381064	0.000289865
		ANG	0.878405	4.47046e-05		RN7SL832P	-1.27813	0.000292273
		MCL1	0.244989	4.53147e-05		NKTR	-0.215285	0.000297521
		RNF145	0.340104	4.56102e-05		XXbac-BPG252P9.9	-1.05121	0.000297954
		TARS	0.251567	4.62443e-05		RP11-451F14.1	-1.66192	0.000301318
		RALGAPA2	0.376856	4.64944e-05		HIST1H4C	-0.683906	0.000303383
		TCP10L	1.46855	4.66305e-05		RMDN1	-0.292356	0.000310615
		JAK2	0.340381	4.72443e-05		LAS1L	-0.270793	0.000323446
		FAM219B	0.321578	4.77124e-05		CRISPLD2	-0.697742	0.000324086
		DCAF11	0.250151	4.83056e-05		PTPRG-AS1	-0.917401	0.000329807
		SLC27A3	0.541096	4.90028e-05		ENOSF1	-0.256207	0.00033138
		UBFD1	0.271071	4.98596e-05		RP11-894J14.5	-1.56738	0.000332048
		GLDN	1.1439	5.00417e-05		CLN6	-0.425238	0.000332414
		CACUL1	0.251223	5.06492e-05		FAM173B	-0.538933	0.000338805
		ROR1	0.391282	5.10739e-05		FGFR4	-0.447487	0.000340536
		TLE4	0.587281	5.15626e-05		IL6R	-0.516329	0.000340885
		SMEK2	0.190448	5.22512e-05		TIMM17A	-0.291464	0.000341709
		FBXL20	0.549415	5.25461e-05		MRP63	-0.316583	0.000343959
		KLHDC8B	0.775202	5.28839e-05		SORD	-0.273018	0.0003449
		RP11-170N11.1	2.24085	5.31665e-05		NDUFB3	-0.358362	0.000348054
		LRP5	0.303814	5.52578e-05		CC2D2A	-0.297662	0.00035011
		AMIGO2	1.1809	5.64748e-05		KIAA1524	-0.337361	0.000350826
		SLC7A11-AS1	0.983604	5.72775e-05		EEF2	-0.213917	0.000353239
		LGMN	0.342638	5.74712e-05		TOMM40	-0.392712	0.000358227
		TMEM150A	0.661209	5.76169e-05		C17orf53	-0.367662	0.000358499
		C2orf72	1.40892	5.76265e-05		ZNF726	-0.791222	0.000365206
		ZKSCAN3	0.460455	5.77463e-05		ACAT1	-0.413679	0.000367554
		TEP1	0.455726	5.77814e-05		PASK	-0.546742	0.000374052
		KRT37	1.1981	5.8999e-05		ACACA	-0.247334	0.000378397
		MAFF	0.400232	6.06014e-05		BLM	-0.386423	0.00038188
		PYGB	0.527381	6.14697e-05		APOO	-0.486786	0.000381993
		SUSD1	0.40293	6.22275e-05		AHCTF1	-0.206959	0.000383832
		SCARA5	0.988887	6.26842e-05		FAM86B3P	-1.23746	0.000387692
		MAP3K5	0.377117	6.28959e-05		RP11-574K11.29	-0.791633	0.000391551
		PLXNB2	0.343674	6.38408e-05		ALDH1B1	-0.419662	0.000393333
		CNOT11	0.237903	6.44151e-05		DHX37	-0.269368	0.00039543
		C3orf62	0.584772	6.60324e-05		EEF1B2	-0.411158	0.000396039
		NADSYN1	0.246852	6.6376e-05		SHCBP1	-0.472848	0.000398916
		GABPB2	0.344385	6.68506e-05		REEP6	-0.314583	0.000399638
		LEMD2	0.252768	6.82358e-05		CSF3	-2.09407	0.00040692
		ADAM19	0.568432	6.82543e-05		CTA-29F11.1	-0.603421	0.000407199
		TTC9C	0.342525	6.88367e-05		LCP1	-0.450972	0.000407361
		TMEM66	0.231158	6.93084e-05		MMS22L	-0.320789	0.000415596
		SNPH	0.315936	7.05689e-05		DLAT	-0.295642	0.000416419
		ZNF627	0.357699	7.07715e-05		KRTAP4-9	-1.55071	0.000416818
		BRWD1	0.218079	7.14856e-05		RP3-468K18.6	-1.19402	0.000419749
		AC012501.3	0.813259	7.26099e-05		RP11-498C9.15	-0.638699	0.000420062
		SNX13	0.280131	7.33631e-05		HLX	-0.517845	0.000421824
		AFTPH	0.281786	7.34733e-05		UCK2	-0.277951	0.000422462
		RIT1	0.319958	7.44435e-05		MCM3AP-AS1	-0.418826	0.000424137
		SLC16A5	1.01038	7.63424e-05		CORO1C	-0.415506	0.000424893
		ZDHHC3	0.27575	7.65751e-05		U91328.19	-0.774674	0.00042526
		ITGB5	0.34322	7.92599e-05		WDR62	-0.432567	0.000428006
		NUDT4	0.52154	8.19681e-05		RBM17	-0.220057	0.000431464
		CDK13	0.237395	8.27636e-05		ST13P12	-1.09964	0.000431724
		GBP1P1	3.31969	8.31383e-05		WDR4	-0.363966	0.000432136
		LRRC31	2.20438	8.3676e-05		MVK	-0.45416	0.000432427
		EPHA4	0.533734	8.43839e-05		SLC43A3	-0.582062	0.000435292
		FOXP1	0.327419	8.80914e-05		POLR1B	-0.237018	0.000439715
		TMEM156	0.501187	8.85693e-05		SCG5	-0.904344	0.000440495
		TMEM184C	0.260862	8.92455e-05		CEP78	-0.344882	0.00044354
		JMY	0.784719	8.97574e-05		RNU1-120P	-0.809579	0.00044414
		IST1	0.243599	8.97575e-05		DONSON	-0.382127	0.000450452
		EDEM2	0.455017	8.99255e-05		TIMM21	-0.320984	0.000451725
		VHL	0.266057	9.02865e-05		AC093838.4	-0.43861	0.00045253
		SHROOM3	0.375856	9.11819e-05		ATP5S	-0.52424	0.000456194
		TPRG1L	0.267816	9.15917e-05		STT3B	-0.21479	0.000458595
		UBE2H	0.300535	9.47958e-05		PSG5	-1.29961	0.000460222
		TESK2	0.573633	9.54693e-05		DHH	-1.66917	0.000463472
		METTL18	0.406561	9.64334e-05		EIF3H	-0.165518	0.000463848
		MBD5	0.420058	9.81194e-05		BOLA3	-0.372579	0.000465084
		LONRF1	0.646629	9.91146e-05		PNN	-0.234663	0.000466849
		FAM71E1	1.21533	0.000100172		LRRFIP2	-0.183722	0.000469819
		TLDC2	1.05648	0.000101015		CEP290	-0.242981	0.000470239
		CNNM2	0.545567	0.000103231		CCDC34	-0.349813	0.000472244
		MAT2A	0.37173	0.000103478		SLC36A4	-0.270899	0.00047406
		GPR39	0.452034	0.000104585		HIST1H2BG	-0.453923	0.000474347
		FNDC3B	0.436184	0.000106264		RP11-22B23.1	-0.733907	0.000477372
		ZNF251	0.288374	0.000106373		CEP135	-0.357769	0.000482815
		KLF13	0.37801	0.000106478		YEATS4	-0.321613	0.000485794
		GPBP1	0.244454	0.000107431		ACOT7	-0.258235	0.000487606
		PSPH	0.281522	0.00010764		PTPN11	-0.173261	0.000488237
		ENO2	0.287161	0.000108921		MIR4653	-0.651801	0.000489768
		TIGD6	0.413124	0.000110136		SNHG6	-0.465043	0.000495671
		CPED1	0.459114	0.000110703		ADAM1A	-0.589232	0.000496611
		MVP	0.279527	0.000111135		NEB	-0.557019	0.00049745
		CTD-2562J17.7	0.828902	0.000111292		SUB1	-0.305471	0.000498068
		SHC4	0.589381	0.000111318		SYNCRIP	-0.228687	0.000501108
		ZNF804A	0.501111	0.000112733		HEATR1	-0.29347	0.000504071
		KCTD2	0.425535	0.00011323		LINC00173	-1.07966	0.000509744
		EDNRA	0.838498	0.000114281		GLI2	-0.691675	0.000518243
		SPTBN2	0.326959	0.000115181		RNU1-85P	-1.31846	0.000521337
		TMEM129	0.321711	0.000115281		C2orf61	-1.09941	0.000523114
		ZMYM2	0.360296	0.000116993		TTPAL	-0.292582	0.000527356
		TMTC1	0.894296	0.000117125		WDR92	-0.50546	0.000532564
		ZNFX1	0.483574	0.00011783		HIST1H2AI	-0.583292	0.000532731
		MGEA5	0.514969	0.000118041		PHBP9	-1.00602	0.000538558
		CSF1	0.83057	0.000119154		PDE2A	-0.718444	0.000547326
		NBEA	0.347116	0.00012138		SUCLG2	-0.220831	0.000555414
		NGFR	3.48511	0.000122013		LYAR	-0.366903	0.000560657
		TRIB2	0.530663	0.000122177		SMIM4	-0.559108	0.000567681
		RP11-434I12.2	0.895763	0.000122308		CS	-0.371284	0.000569813
		PLA2G15	0.452509	0.000122601		NOC2L	-0.26645	0.000572964
		SLC12A6	0.314856	0.000123129		PRIM2	-0.302463	0.00057316
		HEBP2	0.24669	0.000123269		EIF2B3	-0.380927	0.000577494
		ABHD4	0.800559	0.000123939		NIT2	-0.28809	0.000585793
		PUM1	0.173658	0.000125166		SPCS3	-0.248776	0.000589937
		ACSS2	0.291694	0.000126184		KRT75	-1.35424	0.000597688
		HSDL1	0.323935	0.00012664		PALB2	-0.300179	0.000598102
		KLHL7	0.30938	0.000127132		RUSC1-AS1	-0.647389	0.00060745
		AIG1	0.302955	0.000127307		SFXN2	-0.538901	0.00061004
		ZNF160	0.238672	0.000127647		ILF3-AS1	-0.625411	0.000618192
		AKR1C3	1.22294	0.000128089		CDCA8	-0.446257	0.000620314
		SLU7	0.212617	0.00012876		EIF4G1	-0.236563	0.00062077
		PRDM4	0.265062	0.000129305		FANCB	-0.349034	0.000623004
		ELMOD3	0.314404	0.00012982		Z97634.3	-1.26729	0.000628517
		OR7E14P	0.848549	0.000130698		RASGRP1	-0.711241	0.000632736
		LAMC2	0.805753	0.000132993		ARMC6	-0.369103	0.000634682
		NCSTN	0.325687	0.000135611		FAM208A	-0.250537	0.000636742
		ZNF395	0.448101	0.000135752		DYNC1H1	-0.162748	0.000637041
		ZXDB	0.308701	0.000138484		RP11-646I6.5	-0.979512	0.000642295
		TRIM16L	0.446629	0.000138844		NCLP1	-1.06486	0.000645518
		FZD7	0.693887	0.000138938		ZNF674-AS1	-0.571617	0.000658351
		CBLB	0.332829	0.000140051		PTGES2	-0.275886	0.000658446
		LDB1	0.284193	0.000141555		EHHADH	-0.293085	0.00066138
		PSAP	0.493411	0.000142152		SEC23B	-0.212151	0.000662834
		FRRS1	0.387463	0.00014504		OXCT1	-0.410485	0.000666815
		PGK1	0.414541	0.000145377		ABCE1	-0.291475	0.000680438
		NEK9	0.379197	0.000146479		ARPP19	-0.191936	0.000693737
		SOX4	0.332147	0.000148655		EIF5B	-0.511812	0.000700546
		AIFM3	1.35845	0.000149862		ZBED5-AS1	-0.551443	0.000700565
		RSBN1	0.340522	0.000151059		IQCB1	-0.265109	0.000706958
		TIPARP	0.501297	0.00015117		EMP2	-0.200761	0.000711347
		SLC35A1	0.613747	0.000151771		MAST4-AS1	-1.43949	0.000712992
		PCMTD1	0.54964	0.000152503		ZMYND8	-0.256503	0.000723967
		PXDC1	0.346795	0.000152589		HDAC2	-0.284477	0.000728209
		TNFRSF1A	0.286815	0.000153322		ATAD3B	-0.252664	0.000735428
		ABL1	0.297968	0.000153546		SNHG12	-0.388736	0.00073847
		MYOF	0.292791	0.000156868		ZNF239	-0.462554	0.000738558
		PLCD1	0.340468	0.000160389		ARL17A	-0.354134	0.0007427
		ATP6AP2	0.270964	0.000160844		RELL1	-0.587515	0.000743234
		FOXO4	0.41949	0.00016128		USP1	-0.280867	0.000744987
		SNHG18	0.442636	0.000162191		TIMM13	-0.287118	0.000745588
		TMPRSS2	0.620295	0.000163251		AUNIP	-0.377903	0.000753948
		RP11-506K6.4	1.22987	0.000165232		SLC37A4	-0.361484	0.0007557
		DEGS2	1.70922	0.000168005		RAD51AP1	-0.418751	0.000757043
		RCBTB2	0.589625	0.00016846		ABHD11	-0.34955	0.000766891
		DMGDH	1.8517	0.000171135		Y_RNA	-3.48918	0.000771452
		WFDC10B	1.87955	0.000173368		HIST1H2BO	-0.417487	0.000775267
		PLXNB1	0.424329	0.000173419		PFKM	-0.283218	0.000775765
		SEC31A	0.197743	0.000174089		DAP3	-0.159529	0.00077765
		SLC25A36	0.356946	0.000174854		LINC00857	-0.249427	0.000778189
		NWD1	1.17109	0.000175978		GINS4	-0.551631	0.000783085
		UBA7	1.6747	0.000176954		PAK1IP1	-0.310728	0.000790865
		FBXL17	0.384809	0.000178799		MKNK1	-0.280341	0.000796327
		TUBE1	0.441528	0.000179426		NMU	-0.590708	0.000799189
		MYLIP	0.443176	0.000179611		AC010890.1	-1.05734	0.000805847
		BECN1	0.284988	0.000179973		HIST1H2AB	-0.621895	0.000806102
		YPEL3	0.990486	0.000181302		PDHA1	-0.36258	0.000806613
		TEKT4P2	0.559985	0.000184577		YWHAE	-0.225204	0.000807237
		CARS	0.497802	0.000184951		SAMSN1	-1.66482	0.000807392
		SRD5A1	0.427709	0.000186071		RP1-80N2.3	-1.09118	0.000813294
		CCPG1	0.713171	0.00018936		IMP4	-0.255902	0.000816937
		SNX19	0.230422	0.000190857		SBDSP1	-0.346131	0.000822796
		AGO3	0.324744	0.000193696		APEX1	-0.215285	0.000828064
		SERPINB5	0.363524	0.000195068		RP11-680F20.10	-1.34486	0.000844369
		WDR45B	0.261717	0.000196633		DDX10	-0.208298	0.000848917
		SCARNA6	0.532862	0.00019768		PDCD11	-0.235434	0.000858762
		KHNYN	0.279915	0.000201915		TIMM44	-0.220749	0.000863675
		SOCS6	0.267407	0.000202727		WHSC1	-0.2392	0.000870593
		MMRN2	1.21238	0.000205195		DDX51	-0.303282	0.000872525
		GATC	0.238579	0.000207589		RPS12	-0.280981	0.000872871
		TMEM87A	0.258322	0.000209144		POLR1E	-0.309784	0.0008737
		DNAJB1	0.174846	0.000210968		PPM1G	-0.320733	0.000874193
		KLF5	0.371769	0.000212693		MCUR1	-0.274141	0.000889618
		RP11-38P22.2	1.02119	0.000213352		DHODH	-0.338699	0.000894937
		PHF21A	0.429758	0.000216226		AC007879.5	-1.8919	0.000914151
		EIF2AK3	0.315721	0.00021794		AP000662.4	-1.34212	0.000914676
		BHLHB9	0.577669	0.000219596		GTPBP4	-0.27342	0.000933315
		MAPK10	1.05351	0.000220631		RP11-217E22.5	-1.99231	0.000945392
		ELFN2	0.476876	0.000223042		DHDDS	-0.267072	0.0009509
		TRAPPC6B	0.316002	0.00022397		PARP1	-0.399526	0.000952239
		MCOLN1	0.334865	0.00022445		DDX55	-0.317468	0.000972837
		FAM160B1	0.313016	0.000226334		NCAPD3	-0.384614	0.000978338
		SLC35F3	0.356751	0.00022715		ANAPC15	-0.698759	0.000983872
		PXDN	0.371596	0.000227795		BCHE	-0.800164	0.00101011
		TXNIP	1.26018	0.000228332		H2AFV	-0.382663	0.00101971
		TNFAIP1	0.246834	0.000229101		SKA2	-0.4988	0.00102327
		NET1	0.368511	0.000234896		HOXB5	-0.760985	0.00102881
		TMEM63B	0.304294	0.000235319		NOC3L	-0.25917	0.0010306
		S100A6	0.362888	0.000235602		CYCS	-0.433467	0.00103179
		RAI14	0.269076	0.000239256		SEPHS2	-0.276757	0.00105786
		SLC17A5	0.521578	0.000239448		CEP72	-0.343524	0.0010656
		MOSPD2	0.313606	0.000240549		NME1-NME2	-0.782195	0.00106726
		KIAA1024	0.816601	0.000241067		RTTN	-0.244541	0.00107184
		GAPVD1	0.196849	0.000241379		PDE1C	-0.25844	0.00107308
		IL20RA	0.56295	0.000241857		UQCRH	-0.29182	0.00107403
		CNGA1	1.39329	0.000244265		DDX12P	-0.551243	0.00107951
		SOS2	0.24737	0.000244523		EIF3A	-0.137349	0.00108332
		SLC38A1	0.209202	0.000246419		CTD-3138B18.4	-1.62164	0.00108896
		C1orf63	0.269795	0.000249157		FAM86DP	-0.355451	0.00110028
		ZNF436	0.336775	0.000249526		ADAMTS6	-0.95565	0.00111386
		CCDC149	0.343812	0.000249574		RP11-390E23.6	-0.829494	0.00111539
		RP11-1081L13.4	1.69392	0.000250731		PSPC1	-0.371523	0.00111966
		CALCOCO1	0.732833	0.000251642		ZNF367	-0.615221	0.00112212
		AC129492.1	0.946484	0.000252431		ANKRD32	-0.361216	0.00112479
		ATP6AP1	0.23212	0.000254496		XPO5	-0.228342	0.00112547
		CSNK1D	0.259651	0.000259702		DZIP3	-0.287212	0.00112845
		TRAFD1	0.239115	0.000261039		PSG4	-1.96314	0.00113371
		SNORA73B	0.233797	0.000262756		CTD-2510F5.2	-0.934197	0.00114146
		ZC3H11A	0.247045	0.000264402		TAGLN3	-0.989889	0.00114373
		PCBP3	0.822511	0.000265854		DCLRE1B	-0.316251	0.00114546
		INPPL1	0.243873	0.000277223		CTD-2336O2.1	-0.891941	0.00116467
		C7orf60	0.532201	0.000279842		RP11-391M1.4	-0.775502	0.00117089
		BTRC	0.370893	0.000282538		GMPS	-0.345558	0.00117857
		RPAP2	0.278108	0.000288875		MTFR2	-0.467512	0.00118046
		VGLL4	0.291066	0.000289885		BBS10	-0.285244	0.00118518
		PHF1	0.433204	0.000292156		MRPL22	-0.279591	0.00118833
		MARCKSL1	0.24111	0.000293311		NAPRT1	-0.810012	0.00119017
		C16orf72	0.253668	0.000293658		WARS2	-0.372775	0.00120517
		CBX6	0.348705	0.000300611		AC006557.1	-1.26054	0.00120777
		PLXNA4	0.537267	0.00030582		ASL	-0.425148	0.00121881
		CDYL	0.205179	0.00030704		DPH5	-0.333308	0.00123156
		UVRAG	0.279546	0.000309543		ATAD3A	-0.33393	0.00123804
		KLHDC10	0.264866	0.000312643		MIS18A	-0.327907	0.00124125
		PRR15	0.98942	0.000314284		RPAP3	-0.280618	0.0012464
		ROBO1	0.335455	0.000316162		CREM	-0.230222	0.00124738
		PDK4	0.986835	0.000318267		RP11-708J19.2	-0.952007	0.0012515
		GLRX	0.418385	0.000320236		TRMT5	-0.28511	0.00125772
		PPM1H	0.499423	0.000334814		TROAP	-0.281542	0.00126225
		N4BP2L2	0.198437	0.00033776		SEPHS1	-0.277294	0.00129217
		KANSL3	0.226786	0.000339481		LIG3	-0.257194	0.00129649
		SCARNA5	0.436839	0.000345989		METTL13	-0.172001	0.00129976
		SLC9A9	1.95199	0.000346958		NLRP9	-2.15489	0.00131099
		ST6GALNAC2	0.394029	0.000347706		CSMD3	-1.34138	0.00132676
		ZP3	0.493403	0.000350026		PUS1	-0.329295	0.00132921
		PPARA	0.33155	0.000350435		USP51	-1.20904	0.00134477
		OSTM1	0.396903	0.000350833		ADPRHL1	-0.383762	0.00134863
		XPO1	0.203855	0.000353472		RADIL	-0.507232	0.00135541
		MTHFD2	0.326712	0.000356656		ATAD5	-0.319443	0.00136245
		LINC01134	0.92314	0.000356799		NOL9	-0.262549	0.0013646
		TMEM205	0.393773	0.000359724		AC012358.7	-1.71341	0.00137157
		FCGR1A	1.99793	0.000360375		RP11-1023L17.2	-0.576895	0.00139315
		ZNF441	0.44762	0.000360576		ZNF33B	-0.317373	0.00139343
		EXOC8	0.272099	0.000362248		ANAPC7	-0.26435	0.00140214
		FZD6	0.270077	0.000367526		AVIL	-0.591535	0.00142411
		HSPA6	0.61812	0.000369038		CHCHD4	-0.318709	0.00142438
		BNIP3L	0.247136	0.000370985		AP1S3	-0.313972	0.00142945
		RHBDD1	0.300818	0.000371057		ITPA	-0.300316	0.00143161
		FBXO2	0.61678	0.000372178		NOP2	-0.220938	0.00143942
		LAMB2	0.449609	0.000374988		PRDX3	-0.328716	0.0014491
		DYM	0.316104	0.000375693		TTC27	-0.229643	0.00146322
		APBB2	0.286374	0.000381405		FAM86JP	-0.645429	0.0014653
		CCDC144CP	0.918384	0.000388658		TRIM58	-0.436024	0.00146667
		KLF12	0.275186	0.000389505		FANCE	-0.570792	0.00147544
		DCUN1D3	0.300066	0.000389534		PCBP2	-0.262341	0.00148355
		RP11-96B2.1	1.17747	0.000389689		MRPL37	-0.231568	0.00149401
		PSAT1	0.589549	0.000390693		PLCXD1	-0.463568	0.00149536
		RBMS1	0.237138	0.000396377		RP11-180O5.2	-1.0642	0.00149735
		RNF24	0.452067	0.000397709		ARF1	-0.171015	0.00149929
		ITPR1	0.317974	0.000400474		RP11-818O24.3	-1.14661	0.00149935
		RP1-140K8.5	0.889909	0.000404742		SMC3	-0.316443	0.00149948
		GPR126	0.318621	0.000406552		GFM1	-0.225452	0.00151371
		ST7	0.359354	0.000409436		COL9A2	-0.6457	0.00152108
		BMPR1A	0.238669	0.000409441		RP11-752D24.2	-1.08151	0.00152224
		ACVR2A	0.414203	0.000410486		CDK5RAP2	-0.220933	0.0015515
		TMED10	0.154401	0.000411721		CYP4F26P	-1.62404	0.00155315
		RP11-439L18.3	1.47636	0.000412663		SEMA3B	-0.444588	0.00155583
		TFF1	1.36567	0.000417735		PPIAP11	-1.97236	0.00156246
		PKM	0.275823	0.000418915		MACF1	-0.197847	0.00159934
		PIAS3	0.290506	0.000420011		CACNG8	-0.722034	0.00160942
		ZNF44	0.429131	0.000422206		RP11-295G20.2	-0.301515	0.00161056
		GRIPAP1	0.22836	0.000424727		CCDC80	-0.447243	0.00162199
		DHRSX	0.44956	0.000426248		TRIP13	-0.512311	0.00163501
		ATP6V0D2	2.51988	0.000427582		IL1RL1	-0.99588	0.00164125
		STXBP5	0.412717	0.000430462		FOXRED1	-0.339829	0.00164183
		RRNAD1	0.387417	0.000434864		SPC25	-0.393631	0.00164363
		PLEKHA3	0.24927	0.00043618		CD302	-0.414472	0.00164399
		RN7SKP203	0.647098	0.00043864		FAM86C2P	-0.608683	0.00164684
		IFI35	0.964859	0.000442074		COX15	-0.215501	0.00165611
		UTP14C	0.386102	0.000447382		RABGGTB	-0.221694	0.00165729
		FAM20A	0.616452	0.000452916		RMND1	-0.314587	0.00166929
		TWSG1	0.267032	0.000458862		HSD17B7P2	-0.679067	0.00167025
		SEMA3D	0.380448	0.000470279		BRIX1	-0.286513	0.00167313
		BTBD9	0.333477	0.000471796		TMPO	-0.346642	0.00167579
		KIAA2026	0.277875	0.000474006		CENPH	-0.448784	0.00167581
		LHPP	0.458538	0.000480698		XRCC2	-0.338727	0.00167923
		AC019117.2	1.88512	0.00048213		PPAT	-0.232881	0.00168257
		DCP1A	0.260306	0.000484404		ZNF702P	-0.558437	0.00168758
		ARID3A	0.473342	0.000485628		LDHB	-0.338176	0.00169309
		MOV10	0.365034	0.000487153		PAXBP1-AS1	-0.635519	0.00170123
		PCDHB2	0.399245	0.000496776		LY6G5B	-1.31926	0.00170821
		TOB1	0.469669	0.00050255		KIAA1841	-0.342778	0.0017198
		ADAM17	0.224917	0.000509163		IQGAP1	-0.133519	0.00173768
		RIMKLA	0.774808	0.000517669		GART	-0.199106	0.00174908
		ARHGEF2	0.260105	0.000522837		SLC35E3	-0.347854	0.00174941
		ERLEC1	0.200812	0.00052638		RAD21	-0.194159	0.00175468
		ZSCAN2	0.350867	0.000526743		CTF1	-1.04456	0.00176198
		MAN1B1	0.301644	0.00052898		RP11-405L18.4	-1.62184	0.00176564
		SERPINE2	0.942169	0.000529215		DDN	-0.608826	0.00176935
		ITGAV	0.252921	0.000531358		UBAP2L	-0.148978	0.00177823
		LRP11	0.234579	0.000536319		NR4A1	-0.417475	0.00179413
		ETV1	0.365493	0.000543897		RP11-225B17.2	-1.08798	0.00179578
		PARD3B	0.619757	0.000545061		AC018878.3	-1.51979	0.00179683
		PTPN4	0.346624	0.000546721		DUT	-0.391943	0.00180031
		SPTLC3	0.903082	0.000550094		TBL3	-0.253953	0.00182267
		LINC00552	1.12364	0.000557046		SRP72	-0.156031	0.00183763
		C2CD4A	2.84395	0.000558696		LINC01111	-1.42639	0.00185271
		RP11-661A12.14	0.494971	0.000563008		CTD-2589M5.5	-1.58327	0.00185442
		TMEM25	0.268708	0.000573837		DDX1	-0.256562	0.00189422
		OGT	0.281055	0.000575638		RRP7A	-0.265608	0.00189521
		ETFDH	0.281701	0.000583291		SNORD3B-1	-0.328345	0.00191779
		RP11-770G2.2	1.4239	0.00058701		C1orf53	-1.5886	0.00192545
		ZNF616	0.269358	0.000595112		SRSF1	-0.355779	0.00193232
		ACVR1	0.510626	0.000597211		RHOT2	-0.267913	0.00194788
		AGO4	0.24013	0.000600066		CTXN1	-0.525251	0.0019485
		FYB	0.948677	0.000600098		EXOSC9	-0.327416	0.00197664
		FAM212B	0.552769	0.000613281		SACS	-0.242595	0.00199234
		TMEM38A	0.351555	0.000618552		LSM3	-0.26843	0.00200581
		TNRC6B	0.200839	0.000621965		MRPS14	-0.353884	0.00201703
		TSPAN3	0.388276	0.000628073		PIGF	-0.495914	0.00201712
		LAMA3	1.06391	0.000630069		MRPL27	-0.245943	0.0020353
		CBFA2T2	0.316556	0.000632775		IARS2	-0.198387	0.00204538
		ARHGEF3	0.273518	0.000640379		RP11-18H21.1	-1.11378	0.00204549
		MLPH	0.407141	0.000641246		C20orf144	-0.85683	0.00205038
		PAPD4	0.249157	0.000642918		U2AF1	-0.225482	0.00205151
		ATG14	0.369332	0.000646595		AOX1	-0.751697	0.00205398
		ZFYVE20	0.20733	0.000647581		RP11-277B15.3	-1.04686	0.00205461
		CBS	0.931648	0.000649803		SNAPC4	-0.375786	0.00208164
		LYSMD1	0.533045	0.0006599		PI4K2B	-0.30887	0.00209603
		SPRED2	0.388848	0.00066208		A1CF	-0.526386	0.0021188
		SMPDL3A	0.569918	0.00066398		CCDC137	-0.215567	0.00212302
		RP11-174G6.5	0.802681	0.000665459		TAP2	-0.353857	0.00213266
		BMP1	0.319085	0.000667832		NLN	-0.289946	0.0021586
		PCYOX1	0.290896	0.000668235		C16orf62	-0.345326	0.00217901
		LRRC27	0.761473	0.000671105		NTMT1	-0.292092	0.00218017
		BCR	0.23502	0.000672963		GDAP1	-0.255039	0.0021842
		FAM90A28P	0.998395	0.000683918		POLD3	-0.295513	0.00218665
		PARP14	0.905358	0.000689723		OLA1	-0.23238	0.00218734
		TMEM132A	0.450872	0.000715282		ARHGDIA	-0.467873	0.00220253
		ZBTB20	0.549855	0.000715674		ADK	-0.160023	0.002205
		KIF3B	0.297029	0.000728937		SNORA11	-0.5666	0.00221771
		GBA	0.224189	0.000729055		SRRM1	-0.395006	0.00222269
		TPM2	0.414157	0.000732569		CTD-2006C1.6	-0.785706	0.00223382
		RN7SK	0.36333	0.000734086		C6orf57	-0.591707	0.0022344
		KIAA1199	1.2327	0.000740701		GNL3L	-0.256385	0.00223745
		SLC1A3	0.726396	0.000743295		TMEM200B	-0.757667	0.00224165
		RP3-406A7.7	1.63292	0.000744053		EIF4H	-0.200404	0.00224545
		ANK3	0.23867	0.000747239		FARSB	-0.370555	0.00224568
		LINC00342	0.447178	0.000747524		SF3B2	-0.160792	0.00225434
		KCTD1	0.280058	0.000749368		PTBP1P	-1.27669	0.00228954
		PAM	0.44456	0.000754447		FAM101B	-0.504205	0.00230745
		ZBTB5	0.338273	0.000758985		HIST1H2BH	-0.421947	0.00231075
		DNAH10	0.930495	0.000761795		SLC22A13	-1.2532	0.00231491
		TRIM73	1.15686	0.000763414		PPP5C	-0.194536	0.00231512
		ARID4B	0.252203	0.000767155		OSGEP	-0.288557	0.00231537
		UHRF1BP1	0.346043	0.000783822		FANCD2OS	-1.4724	0.00232803
		PMEPA1	0.721725	0.000791263		AC012513.4	-0.704317	0.00233035
		RAD9A	0.39137	0.000798657		CTC-429P9.5	-0.779683	0.00235355
		NFKBIA	0.284848	0.000812272		METTL12	-0.738706	0.00235565
		TMEM167B	0.243921	0.000812494		HAUS8	-0.413517	0.00236455
		CLCN1	0.782908	0.000816242		RPL14	-0.201434	0.00236984
		TRIM2	0.53771	0.000832266		MTHFD2L	-0.331251	0.0023909
		B3GNT7	0.488296	0.000848556		MSH2	-0.316806	0.00239759
		BTN3A3	0.437936	0.000856472		HIST1H2AH	-0.567102	0.00240726
		KDM7A	0.711903	0.000860642		PMPCA	-0.236128	0.00241717
		LMAN2	0.141984	0.00086406		TONSL	-0.320367	0.00243145
		YTHDC1	0.182305	0.000865547		SNHG7	-0.411866	0.00243352
		PPT2	0.41308	0.000873528		RBBP6	-0.221893	0.00245344
		STOX1	0.583504	0.000880946		PRPF19	-0.257909	0.00246545
		SEZ6L2	0.49483	0.000886049		OR2W3	-0.388383	0.00247718
		SESN2	0.865393	0.00089054		PKD1L2	-1.30854	0.00248196
		ATXN7	0.247616	0.000897846		ATP1A3	-0.62494	0.00251314
		GLG1	0.272132	0.000906301		TMEM75	-0.820131	0.00251855
		ZNF644	0.183911	0.000907615		TELO2	-0.378384	0.00252129
		SIKE1	0.247288	0.000918199		CHMP3	-0.17689	0.00252137
		ELF2	0.350492	0.000921782		SAMD5	-0.589696	0.00252748
		CTTNBP2NL	0.265042	0.000926		RPL34	-0.218439	0.00253302
		KLHDC9	0.707255	0.000926393		SASS6	-0.224323	0.00255662
		AKAP13	0.225324	0.000930204		FTSJ2	-0.223912	0.0025588
		ATG16L1	0.354079	0.000931185		SNORD93	-0.956287	0.00257276
		CTC-378H22.2	1.05874	0.00093694		QTRTD1	-0.216832	0.00258842
		ST6GAL1	0.564141	0.000937468		RP5-968P14.2	-0.862114	0.00259632
		ATXN1L	0.210846	0.000940339		TMEM201	-0.55487	0.00259698
		KCTD11	0.447559	0.000944624		NRM	-0.559905	0.00260645
		JDP2	1.34255	0.00095139		TMEM97	-0.292924	0.00261827
		MAML2	0.490958	0.000961264		NUP188	-0.27136	0.00267464
		ATP7B	0.381623	0.000961613		MAGEF1	-0.545414	0.00267534
		hsa-mir-1199	0.453233	0.000972466		SLC29A1	-0.267238	0.00270645
		STON2	0.656635	0.000975113		AURKB	-0.440873	0.0027257
		KRT19	0.369743	0.000981285		RP5-1136G13.2	-0.943077	0.00272825
		POFUT2	0.402334	0.000986976		UTP11L	-0.226693	0.00273041
		TMCO4	0.309447	0.000988907		GEMIN4	-0.274207	0.00273561
		TBL2	0.209136	0.000999012		CMSS1	-0.255431	0.00274969
		DGKA	0.387452	0.0010043		CCDC39	-0.488982	0.00275035
		PAX6	0.26382	0.00101074		SLC25A10	-0.481727	0.00277309
		MIB2	0.336733	0.00101259		LPHN3	-0.517666	0.00278517
		ZNF263	0.263577	0.00101409		TRMT1	-0.22118	0.00279003
		MAF1	0.206178	0.00101464		NOTCH1	-0.551313	0.00279363
		ARMCX3	0.30696	0.00101613		HIST2H2AB	-0.438748	0.00281671
		ERBB2	0.444552	0.001018		KIFC3	-0.304597	0.00283521
		TMEM133	0.505498	0.00102993		C6orf52	-0.875308	0.00283723
		PLIN4	0.763804	0.00103654		SNORD11	-0.828169	0.00283841
		GTF2IRD2	0.8004	0.00104008		HIST1H2BC	-0.341078	0.002855
		KCNC3	0.676546	0.00104309		MRPL19	-0.277572	0.00286551
		RN7SKP255	0.556852	0.00105396		STRAP	-0.15012	0.00286904
		C1GALT1C1	0.335932	0.00106853		MFSD2A	-0.548941	0.00288925
		PPP2R3A	0.22363	0.00107024		HNRNPH3	-0.509612	0.0028918
		ING4	0.388153	0.00107497		ACADM	-0.293803	0.00289692
		FAM120C	0.393672	0.00108007		CCP110	-0.295766	0.00291958
		CFDP1	0.355413	0.00108997		JADE1	-0.325949	0.00294006
		TENM1	1.02522	0.00110465		TATDN1	-0.241977	0.00294622
		TRAPPC12-AS1	1.10672	0.00110487		KCNMB3	-0.549725	0.0029502
		MARS	0.334367	0.00110819		FBXW8	-0.242626	0.00296154
		TRBC2	0.265344	0.00111042		ALYREF	-0.336279	0.00298621
		SORT1	0.165023	0.00111185		BHLHA15	-0.881741	0.00299012
		SIK2	0.20799	0.00111513		PVT1	-0.280889	0.00303588
		XPOT	0.259057	0.00111887		RP11-158M2.3	-1.83652	0.0030524
		SCAMP1	0.267027	0.00112207		RPS23	-0.526427	0.003056
		MPZL1	0.132157	0.0011221		PAXIP1-AS1	-0.478118	0.00305972
		RP11-734K21.2	1.16327	0.00114149		C14orf64	-0.618841	0.00306273
		GRN	0.387318	0.00115409		URB2	-0.218536	0.00307032
		RC3H1	0.275913	0.00115867		MRRF	-0.307381	0.00310612
		TCP11L2	1.07692	0.00116505		ZRANB2	-0.268022	0.00312247
		SLK	0.223737	0.00117094		BRD9	-0.171294	0.00313257
		RAPGEF2	0.242971	0.00117314		RFC4	-0.320962	0.00313345
		PPP2R1B	0.192621	0.00117321		NIFK	-0.253299	0.0031435
		ILVBL	0.333351	0.00117569		GPR183	-1.11718	0.00314576
		DYRK2	0.287228	0.00118378		GCSH	-0.439184	0.00314728
		C16orf45	0.462795	0.00119173		TSPYL5	-0.162627	0.00316027
		MECOM	0.332822	0.00119184		ATR	-0.25119	0.00321416
		WBP1L	0.263474	0.00119751		MST1L	-1.0872	0.00321765
		TRIM9	0.883266	0.00120084		TFAM	-0.215801	0.00325807
		WNK4	0.453338	0.00121032		GNG11	-0.596437	0.00326626
		FAM78A	1.02175	0.0012142		ACTG2	-0.812728	0.00327218
		RBM23	0.196325	0.00122465		WDHD1	-0.291583	0.00328774
		ERO1L	0.259627	0.00122646		MIR29A	-0.359614	0.00328803
		MADD	0.23421	0.0012271		CDCA5	-0.323564	0.00330118
		PCED1A	0.348002	0.0012286		AEN	-0.312908	0.00331956
		BNIP3P1	0.659363	0.00123351		IQCC	-0.412835	0.00332085
		TRIM4	0.280902	0.00123998		RPGRIP1L	-0.355581	0.0033247
		PLAC9	0.983318	0.00124907		FMN2	-0.429382	0.00332597
		SCARNA7	0.319382	0.00125647		GNB2	-0.232187	0.00335032
		IRF2	0.327152	0.00126032		CNDP2	-0.350662	0.00335491
		MACROD2	0.594178	0.00126256		RP11-262H14.4	-0.84279	0.00335888
		SCARNA2	0.437787	0.001273		ASIC1	-0.442928	0.00336742
		PPCS	0.268113	0.00127887		TADA2A	-0.428952	0.00338193
		P2RY1	0.756026	0.00128131		POLM	-0.384306	0.00338403
		MAP3K2	0.220566	0.00128975		RUSC2	-0.283457	0.00338891
		CAMK2G	0.134984	0.00129289		HNRNPUL1	-0.287515	0.00341021
		DRAM1	0.330297	0.00129537		SNX10	-0.276108	0.00343331
		CAPN8	1.26816	0.00130438		PARPBP	-0.386433	0.00343434
		PTEN	0.478826	0.00130946		CTD-2366F13.1	-0.506914	0.00344197
		ARL5B	0.263775	0.00131286		CDKL1	-0.412287	0.00344239
		GLS	0.301981	0.00131914		RP11-488P3.1	-0.662706	0.00345204
		POGLUT1	0.280765	0.00132025		EBP	-0.28971	0.0034543
		COL18A1	0.330111	0.00133059		SYNE3	-0.657673	0.00349919
		NPY2R	1.28712	0.00133542		TCEB1	-0.191928	0.00351132
		SPARC	0.951998	0.00134114		BARD1	-0.238103	0.00352633
		ARL6IP5	0.245171	0.00134215		AC007040.11	-1.18539	0.00352716
		CCDC85A	0.542564	0.00134856		AURKAIP1	-0.299219	0.00354518
		GCNT4	2.74605	0.00135165		LRFN1	-0.828241	0.00354539
		CTSA	0.348418	0.00135277		MRPL3	-0.215677	0.00355091
		KDM3A	0.311007	0.0013745		ACTR2	-0.194597	0.00355482
		FRK	0.377875	0.00137473		RPL5	-0.164163	0.00357245
		SPINT2	0.28547	0.00137856		DPY19L3	-0.3559	0.00357886
		AC093495.4	1.72176	0.00138076		WDR43	-0.2329	0.00359632
		LONP2	0.201593	0.00140044		DUS4L	-0.286124	0.0036384
		C3AR1	2.42691	0.00140875		CTA-246H3.8	-2.02467	0.00365075
		FAM102A	0.422924	0.00140943		RAD23A	-0.20981	0.00365919
		VPS8	0.204336	0.00140994		RP11-222A11.1	-0.265456	0.003663
		ASAP3	0.291605	0.00141218		BLVRA	-0.232814	0.00368089
		STK39	0.204207	0.00141694		JUN	-0.379322	0.0036861
		AGBL4	0.916342	0.00141757		AMACR	-0.753747	0.00370114
		PGM1	0.237308	0.0014199		RNU6-720P	-1.17328	0.0037025
		DMRTA1	0.365696	0.00142135		TSTA3	-0.258912	0.00372068
		ABHD15	0.434644	0.00142232		WDR76	-0.462473	0.00374893
		DNAJC3	0.273313	0.00143849		FASTKD3	-0.367217	0.00375236
		MGAT1	0.214871	0.00144314		RPLP2	-0.238654	0.00378225
		B3GNT1	0.442005	0.00144598		POLE2	-0.42418	0.00378739
		PLCL1	1.76012	0.00144666		RAD51D	-0.474049	0.00381051
		KIAA0430	0.339464	0.00145068		PLAA	-0.234385	0.00382882
		TANK	0.231718	0.00145871		MRPL11	-0.321108	0.00383338
		RNF144B	0.436708	0.00146441		POLA2	-0.29425	0.00385124
		TMEM229B	1.11452	0.00147038		RPF2	-0.223448	0.00385487
		YPEL1	0.64193	0.00147182		EXOSC6	-0.356411	0.00387178
		GTF2I	0.18622	0.00148249		LYRM2	-0.274822	0.00387431
		PCDH9	0.523592	0.00148799		NT5DC1	-0.227077	0.00388242
		ZBTB34	0.630049	0.00148928		METAP1	-0.195858	0.00390856
		CTC-444N24.8	0.508975	0.00149138		FBXO36	-0.413058	0.00393461
		ST3GAL4	0.38685	0.00152824		NDUFC1	-0.251189	0.00393897
		PIR	0.520973	0.00154145		ZNF784	-0.360002	0.00395027
		RP11-434I12.3	1.72269	0.00156196		NBPF15	-0.298941	0.00397211
		ALK	1.03506	0.00157159		LA16c-358B7.3	-0.628968	0.00397536
		GPAM	0.280203	0.00157256		RP5-1125A11.1	-0.790411	0.00398949
		KISS1	1.15502	0.00157909		PKP1	-0.187716	0.00400759
		AP3M1	0.143403	0.00158425		RBM19	-0.206423	0.00402008
		ATG12	0.195028	0.0015861		NUP155	-0.301307	0.00405154
		SMAD5	0.186209	0.00159412		TBX1	-0.33781	0.00406019
		CACFD1	0.446835	0.00160521		SNHG15	-0.361143	0.00407204
		LTBR	0.261825	0.00162888		CENPM	-0.512201	0.00408626
		SNORD3A	0.324755	0.00163344		TOMM20	-0.273745	0.00415115
		NAA30	0.218284	0.00164173		BOLA2B	-0.623296	0.00417364
		YPEL2	1.11666	0.00164582		TCHP	-0.207948	0.00420753
		MAN1A2	0.294541	0.00166387		HDDC2	-0.419201	0.00421341
		RP5-926E3.1	0.819381	0.00166967		MIR503HG	-0.64418	0.00424953
		VEGFA	0.446982	0.00167063		SAMD15	-0.577399	0.0042606
		GPR110	0.660626	0.00167163		AZIN1	-0.19968	0.0042638
		BZRAP1	0.678988	0.00168775		SENCR	-0.813294	0.00426921
		DUSP6	0.406473	0.00168888		COQ3	-0.453822	0.00427248
		SHH	1.17346	0.00168892		FAM166B	-1.41431	0.00427363
		MT-ND6	0.28883	0.00169929		NES	-0.485057	0.00430425
		TMEM159	0.583131	0.00170099		MIR24-2	-0.429483	0.00436517
		ARFGEF2	0.160304	0.00170286		AGAP10	-0.706516	0.00436807
		EIF4EBP1	0.199789	0.00171809		RP11-46C24.7	-0.591635	0.00439295
		TBX4	1.09211	0.00173176		MELK	-0.332999	0.00441223
		TBCEL	0.27464	0.00176167		MIR600HG	-0.505972	0.00442031
		SOCS7	0.365883	0.00177429		PTGES3	-0.283629	0.00444805
		IL13RA1	0.17937	0.00177599		RP11-295D4.1	-1.10985	0.00446701
		ZNF845	0.217545	0.00177728		ATF7IP2	-0.424606	0.0044744
		ZNF281	0.238472	0.00177844		OPA1	-0.305228	0.00448964
		SAV1	0.235924	0.00177899		FOXK2	-0.281914	0.00452839
		SESTD1	0.278172	0.00179046		TAF1B	-0.264804	0.004529
		CD58	0.449078	0.00179452		KRTAP4-16P	-1.42786	0.00453385
		RALGPS1	0.711831	0.00179655		FAM86HP	-0.796971	0.00456511
		KIAA0907	0.195188	0.00181211		DUSP9	-0.456921	0.00458591
		WWTR1	0.500052	0.0018157		NDUFAF4	-0.340817	0.00459926
		HDAC5	0.43302	0.00183811		ZBED3	-0.518068	0.00460421
		TAPBP	0.401346	0.00183829		RP11-575L7.8	-1.33211	0.00461883
		TRIM32	0.288622	0.00185973		MYL9	-0.568935	0.00462082
		ITPKC	0.60906	0.00187471		PNPT1	-0.300159	0.00463642
		FRAT1	0.545477	0.00187485		FAM207A	-0.304838	0.0046377
		ZNF654	0.34692	0.00188826		STRADA	-0.441293	0.0046409
		USP46	0.229919	0.00188936		SLC25A6	-0.221069	0.00464225
		PUS3	0.287861	0.00189162		AHCY	-0.372458	0.00464731
		STK38L	0.320828	0.00192127		SH2D2A	-0.505853	0.00465403
		C7orf50	0.316171	0.00193612		SNORA12	-0.842181	0.00470034
		RNASET2	0.565853	0.00194034		HIST1H2BL	-0.484988	0.00472881
		ZNF525	0.338179	0.00194494		RP11-148B18.4	-0.980128	0.00472965
		ACBD5	0.249157	0.00195952		GNB1	-0.168392	0.00474094
		DGCR2	0.244297	0.00196904		CAV2	-0.26926	0.00475987
		FAM220A	0.246695	0.00197713		TBCD	-0.286968	0.00476222
		DSC2	0.3791	0.00199298		RP3-337H4.8	-1.09596	0.004764
		KRT8P26	1.95204	0.00200957		CYR61	-0.376552	0.00478051
		CCSAP	0.339004	0.00202827		LINC01059	-0.617133	0.0048193
		CNIH3	0.532371	0.00203624		PEAR1	-0.559571	0.00484968
		RAB43	0.979253	0.0020494		MID1IP1-AS1	-0.722184	0.00486448
		DHRS3	0.909523	0.00206562		TSN	-0.210164	0.00487394
		HIST1H1T	1.81047	0.00207493		TUBB4A	-1.05808	0.00489867
		FBXO32	0.872399	0.00208397		GSPT1	-0.144181	0.00494166
		LARP6	0.297369	0.0020878		ACACB	-0.306766	0.00497092
		GBP4	1.51973	0.00208812		AF146191.4	-1.2335	0.00497982
		MOXD1	0.474147	0.00213028		AC062029.1	-0.712369	0.00498416
		NXF1	0.226587	0.00213051		COMTD1	-0.369898	0.00499225
		REXO2	0.179796	0.00213087		SRSF10	-0.211236	0.00500973
		CTB-167B5.2	1.45271	0.00213109		CHRNA7	-1.41541	0.00504573
		RNF139	0.207835	0.00214243		CTD-2330K9.3	-1.43014	0.00505106
		TMEM86A	1.0078	0.00214751		TUBGCP5	-0.377669	0.00505854
		WNT11	1.87713	0.00214935		TARS2	-0.219787	0.00507192
		FAM126B	0.383482	0.00215146		KRTAP2-3	-1.61863	0.00508362
		RP5-1100I6.2	0.94663	0.00215791		PPIG	-0.143471	0.00509533
		ZFAND5	0.260906	0.00216562		ETS1	-0.239371	0.00511736
		NRBF2	0.179466	0.00216682		MAGOHB	-0.413125	0.00512784
		ARL8A	0.288249	0.00217096		RANBP1	-0.437183	0.00513797
		METTL4	0.286771	0.00217242		BCCIP	-0.274525	0.00514488
		ATP8B1	0.39829	0.00219479		GNB4	-0.415653	0.00518533
		PROC	1.10741	0.0022099		GALNT9	-1.60006	0.0051977
		LMBR1L	0.515996	0.00224575		SNHG9	-0.653079	0.0052079
		FTL	0.196075	0.00224812		BMS1P4	-0.578755	0.00520821
		PTPN6	0.310054	0.00226323		JMJD7	-0.917339	0.00522538
		PKN2	0.15487	0.00227786		WDR41	-0.279991	0.00522997
		FAM214A	0.76289	0.00227826		GLYCTK	-0.520162	0.00523853
		TMEM45A	0.197928	0.00228591		LCTL	-0.938125	0.00524026
		DENND4C	0.215491	0.00229507		CTC-429P9.2	-0.704674	0.00524895
		ANKRD42	0.431347	0.00230018		SUZ12P	-0.354215	0.00525116
		ZBTB6	0.268934	0.00230361		MAP6D1	-0.368074	0.00525227
		SBF1	0.308966	0.00230606		TLN2	-0.27009	0.00525615
		MFHAS1	0.302465	0.00235453		TOE1	-0.313715	0.00525917
		RP13-487P22.1	0.809493	0.00235779		ARFRP1	-0.28999	0.00525957
		ALG2	0.270355	0.00236069		C1orf105	-0.786866	0.00527726
		RP11-380M21.4	1.41887	0.00243773		EIF1AX	-0.272246	0.00530862
		REXO1L1P	1.28042	0.00243986		USP2-AS1	-0.788963	0.00531003
		USO1	0.176778	0.00244562		FAM86B1	-0.647152	0.00531072
		BTN2A1	0.293511	0.00245858		RP11-566E18.3	-0.31575	0.00533724
		ALDOC	0.505753	0.0024606		PDSS1	-0.401329	0.00536807
		MPZL3	0.752294	0.00246732		HIST1H4E	-0.444012	0.00537462
		RPS6KC1	0.191377	0.00247059		GALE	-0.223299	0.00537953
		ATP13A3	0.20898	0.00248017		MTMR1	-0.205112	0.00539942
		RP11-7O11.3	1.14963	0.0024985		NOB1	-0.228183	0.00543773
		NIPAL2	0.767057	0.00250642		DANCR	-0.523579	0.00544547
		RP11-527F13.1	1.55035	0.00251405		PVR	-0.177532	0.0054688
		RNF122	0.677718	0.00252041		TRMT10A	-0.404068	0.00550161
		CCS	0.274171	0.00255591		HMBS	-0.279148	0.00550352
		RAB27B	0.618701	0.00257791		NAA25	-0.208624	0.00552455
		HSD17B2	0.704989	0.00259448		RPL8	-0.278344	0.00554218
		RP11-530N7.3	1.55654	0.002602		KIAA1755	-1.00708	0.005564
		TMEM127	0.187356	0.00260359		PLGRKT	-0.507974	0.00557631
		LTBP2	0.552376	0.00261239		CPM	-0.463465	0.00564511
		RP11-731D1.4	1.08112	0.0026167		STIL	-0.238435	0.00570029
		ZYX	0.460103	0.00263054		MRPL23	-0.26636	0.00570497
		ATXN3	0.237323	0.00264751		JRKL	-0.228192	0.0057146
		RIMBP3	1.50638	0.002652		RP5-1139B12.4	-1.37755	0.00573315
		TERC	0.32732	0.00265631		FOXN3-AS1	-0.89915	0.00573415
		LRRC8A	0.328881	0.00265669		MUC2	-1.50798	0.00573813
		ATP5G2	0.166148	0.00266413		RHNO1	-0.319709	0.00574455
		GOLGB1	0.300327	0.0026898		ADAT1	-0.226746	0.00577806
		NSD1	0.178263	0.00269074		TNC	-0.486713	0.00578984
		TPST1	0.322939	0.00270873		LINC00152	-0.284276	0.00578992
		SOS1	0.32197	0.0027149		TM6SF1	-0.427163	0.00579443
		MAU2	0.195482	0.0027164		RP11-658F2.8	-0.408641	0.00579645
		ZKSCAN1	0.281847	0.00271763		SEPP1	-1.41662	0.00585025
		RILP	0.37816	0.00272188		FAM46B	-0.566267	0.00586219
		ERO1LB	0.510459	0.00272234		ZNF438	-0.410549	0.00587124
		ZNF37A	0.198166	0.00272922		FEN1	-0.393065	0.00589738
		PPP1R15B	0.238052	0.00273562		RP5-991G20.4	-0.405021	0.00591878
		FRY	0.575492	0.0027566		GNB5	-0.32522	0.00593366
		PODNL1	1.24654	0.00279969		PTCD2	-0.384191	0.00594374
		ARSA	0.488542	0.00281516		AFG3L2	-0.219337	0.00603812
		DESI2	0.236003	0.00281753		NUP35	-0.308989	0.00611438
		DNAJC16	0.212141	0.00282782		RAN	-0.237332	0.00612833
		CLDN1	0.389839	0.00285813		RP11-989F5.3	-1.36116	0.00613787
		EDARADD	2.18427	0.00286816		POLE3	-0.234944	0.00614562
		SDAD1P1	0.456303	0.00289686		C6orf226	-0.769351	0.00614761
		AHNAK2	0.784721	0.00291203		SLC23A2	-0.219017	0.00617712
		GLP2R	1.08953	0.00291207		RNU5F-1	-0.78358	0.00618614
		FOXA1	0.496387	0.00294812		MRPL9	-0.221094	0.00619226
		SLC30A4	0.474633	0.00296732		ARHGEF34P	-0.488722	0.00620609
		HVCN1	0.739066	0.00296905		ZNF462	-0.264238	0.00621318
		MAP3K7	0.207054	0.00297748		OR7E13P	-1.36814	0.00623797
		NCOA1	0.26958	0.00299793		DPH2	-0.191763	0.00623863
		NUAK1	0.404467	0.00300544		TOMM22	-0.330773	0.00627884
		SHISA5	0.274903	0.00301225		CMIP	-0.370992	0.0063109
		HHLA3	0.458472	0.00301311		CTD-2135J3.3	-0.966141	0.00637441
		TMED5	0.230244	0.00303485		AQP1	-1.365	0.00639067
		KDM4B	0.254707	0.00304961		COQ7	-0.295475	0.00645103
		ADRBK1	0.250162	0.00305009		RP11-421L21.3	-0.557785	0.00646444
		MCF2L	0.591615	0.00305169		MYO7B	-0.503298	0.00647509
		RBM4B	0.245669	0.00305365		MRPL12	-0.796008	0.00650326
		IQCH-AS1	0.675926	0.00308305		NDUFS6	-0.186759	0.00650982
		CDC25B	0.293602	0.00309907		NINL	-0.306339	0.00651724
		ADAM9	0.127963	0.00310561		SMARCA4	-0.245852	0.00654585
		RP11-333E1.1	1.69972	0.003113		CCDC62	-0.824124	0.00656323
		TBRG1	0.21655	0.00313771		SSX2IP	-0.255074	0.00656887
		SPIRE1	0.343445	0.00314905		CHTF18	-0.313106	0.00659084
		KIAA0753	0.265338	0.00316124		PITPNA	-0.172459	0.00659372
		CD160	0.780547	0.00317322		RP11-468E2.5	-1.24287	0.00659873
		PCBD1	0.199926	0.00317561		GTF2A1	-0.168394	0.00661884
		SMAD7	0.752677	0.00318336		PABPC1	-0.431528	0.00661894
		CCT6B	1.17797	0.00320394		RP11-110I1.12	-0.478912	0.00661937
		CTAGE14P	1.70514	0.0032089		AC006486.1	-0.633545	0.00663016
		ZNF134	0.219147	0.00321192		RPL22	-0.233457	0.00664664
		SDF2	0.304727	0.00322668		KRT8P39	-0.756393	0.00666304
		MMP14	0.306004	0.00324225		CCT6A	-0.198101	0.0066919
		STS	0.863555	0.00326028		LARP1	-0.174605	0.00670201
		NAALADL2	0.511836	0.00326214		RNU1-59P	-1.02678	0.00672066
		HMBOX1	0.361917	0.00327046		RP11-356I2.4	-1.04468	0.00674466
		KLHDC2	0.219027	0.0032782		NHLRC2	-0.308544	0.00674941
		CTB-46B19.2	0.496758	0.00328139		EPB41L4A-AS1	-0.371456	0.00676654
		PEX13	0.210739	0.00328333		RN7SL200P	-1.71132	0.00679628
		CDIPT	0.319061	0.0032849		RNVU1-15	-0.548762	0.0068849
		TSPYL2	0.254589	0.00333852		WBP11	-0.138224	0.00690722
		C6orf106	0.195464	0.00333901		PLK4	-0.293146	0.00693634
		CAMK1D	0.430771	0.00335113		GAS2L1	-0.221635	0.00693924
		ASB13	0.329871	0.00336025		HSDL2	-0.281938	0.0069409
		MZF1	0.303256	0.0033815		MIR548D1	-0.99681	0.00698034
		GP6	1.79401	0.00338559		OGN	-0.980372	0.00698339
		ZKSCAN5	0.26774	0.00339859		FAR2	-0.298684	0.00699517
		KCNT2	0.797214	0.00340082		SET	-0.337682	0.00700146
		TINAGL1	0.724197	0.0034071		CTD-2227C6.3	-0.769314	0.00700166
		ATP13A2	0.301999	0.00341711		RP11-6F2.5	-0.877078	0.00701259
		PSKH1	0.305529	0.00343757		GNL3	-0.227926	0.00701387
		RP11-5C23.1	0.643961	0.00344693		POLD1	-0.335126	0.00702071
		NUMA1	0.151782	0.00345719		SRRT	-0.270843	0.00702634
		DNAL4	0.393228	0.00347519		KIF4A	-0.323802	0.00705384
		CCDC53	0.292017	0.00348869		AGER	-0.747532	0.0070924
		NAAA	0.312525	0.00350171		GSDMC	-1.30277	0.00719536
		SCN2A	1.03275	0.00350332		EOMES	-0.75741	0.00724715
		SAMD8	0.196964	0.00351579		HIST1H4H	-0.247845	0.00727554
		CREB3L1	0.786657	0.00353926		SNORA75	-1.37506	0.00729743
		ATRX	0.236451	0.00357727		SPDYE3	-0.384792	0.00730746
		BRD2	0.244521	0.00359275		RPS4XP17	-1.70256	0.00731933
		SIAH2	0.350458	0.00360644		PPARGC1B	-0.546108	0.00733053
		SEL1L3	0.356945	0.00362101		AL021068.1	-0.802099	0.00733901
		TMEM131	0.306621	0.0036406		CCT8P1	-0.650885	0.0073435
		STARD10	0.306876	0.00364652		CTD-2291D10.4	-0.924385	0.00736534
		RP11-563K23.1	1.53756	0.00365165		SRSF7	-0.239198	0.00736557
		SMAD9	0.908108	0.00368514		NLRC3	-0.840861	0.00737844
		ZNF75D	0.29293	0.00369407		TBC1D1	-0.351836	0.00742546
		SLC35D1	0.291856	0.00369468		FAM122B	-0.312299	0.00746171
		RNF13	0.302326	0.00370649		BATF3	-1.50424	0.00750761
		MED14	0.280389	0.00374738		ORC5	-0.199939	0.00750816
		PRSS35	1.23759	0.00375087		CACYBP	-0.206337	0.00752587
		PPP1R3F	0.375366	0.00380803		KAT5	-0.210999	0.00755138
		TMEM56	0.44036	0.00381271		DENR	-0.124688	0.00755969
		MBD1	0.177425	0.0038274		MRFAP1	-0.158093	0.00756718
		KLHL3	0.332004	0.00384397		LARP4B	-0.173036	0.00760537
		ITGA3	0.325205	0.0038511		MSH5	-0.634558	0.00765064
		UHRF2	0.242409	0.00386571		CCT2	-0.221044	0.00770931
		RNF170	0.291155	0.00386984		DHX9	-0.209294	0.00771117
		CCDC117	0.307315	0.00387243		HMCES	-0.246784	0.00771517
		RP11-463O9.9	1.25429	0.00388542		ACAT2	-0.565015	0.00771532
		PMAIP1	0.45209	0.00391988		BCAN	-0.533577	0.00772385
		MEX3C	0.35682	0.00392308		DYNLL2	-0.242886	0.00780595
		AKIRIN1	0.17544	0.00392561		MRM1	-0.415646	0.00781215
		MYCL	0.787739	0.00392928		LOXL3	-0.459796	0.00782468
		DDIT4	0.930415	0.00394408		RN7SKP269	-0.783553	0.00783364
		RNF103	0.397262	0.00394732		ANKRD33B	-0.607092	0.00783596
		RMND5A	0.194313	0.00397456		TXN	-0.185116	0.007875
		RBP4	0.650585	0.00399995		CTD-2195B23.3	-1.17527	0.00789709
		ATG4D	0.27119	0.00402341		GS1-251I9.4	-0.226269	0.00798145
		VPS33A	0.269906	0.00403209		SLC19A1	-0.3285	0.00802586
		AGPS	0.207566	0.00404337		FAM133B	-0.211012	0.00802898
		MAN1C1	0.680233	0.00407775		RP11-539G18.2	-1.02532	0.00803246
		KRBOX4	0.27523	0.00410109		KLRAP1	-0.674835	0.00808349
		ZNF852	0.449696	0.00412394		ELAVL1	-0.177896	0.00811786
		CABLES1	0.588446	0.00412846		SNORD14E	-0.665558	0.00812222
		FBLN2	1.14866	0.00415665		IDI1	-0.344188	0.00812989
		USP30	0.256824	0.00416254		TTC7B	-0.294441	0.00815625
		C19orf66	0.51443	0.00417314		LYPD6	-0.317397	0.00816209
		MKX	1.22827	0.00417814		SNRNP25	-0.299047	0.00816872
		CCDC92	0.386849	0.00417938		RP11-402L6.1	-1.7621	0.00818196
		FAM200A	0.336882	0.00418256		SURF2	-0.305561	0.00818511
		TSPAN11	0.553056	0.00420442		PRPF8	-0.259509	0.00819209
		CTD-3018O17.3	0.493895	0.00422493		GSTA4	-0.390584	0.00820477
		GSTT1	0.366585	0.00424203		C9orf40	-0.416442	0.00823941
		OSER1-AS1	0.571925	0.00424643		Y_RNA	-1.30518	0.00825497
		RP11-712B9.2	0.702239	0.00426488		KPNB1	-0.301178	0.00827519
		RNF41	0.241363	0.00428936		MRPS25	-0.184204	0.008277
		SPTLC2	0.237852	0.00430534		FANCD2	-0.299736	0.00830136
		RP11-496H1.1	0.699792	0.00430716		DHX33	-0.366113	0.00836194
		SLC30A7	0.197915	0.00431813		TRAM1L1	-0.72844	0.00837136
		PDSS2	0.333347	0.00432378		SNRNP70	-0.243556	0.00837927
		AKTIP	0.25288	0.0043348		RBX1	-0.440036	0.00839738
		GPR125	0.23763	0.0043351		AP000266.7	-1.02521	0.00840224
		KRT8P46	0.564157	0.00435165		MIR3150A	-1.03848	0.00840241
		PIBF1	0.315764	0.00435719		UBE2I	-0.222183	0.00840704
		RP11-318M2.2	0.707345	0.00437204		SMARCD1	-0.225512	0.00842599
		NDEL1	0.208754	0.00437892		CTD-2517O10.6	-0.9411	0.00842773
		KLF3	0.471923	0.00438476		SNRPD3	-0.221333	0.0084281
		KIAA0947	0.179368	0.00438512		CCT7	-0.202196	0.00844876
		NPTXR	0.654665	0.00439852		LDLR	-0.518308	0.00844982
		CRYBG3	0.232196	0.00443056		IDNK	-0.506714	0.00845389
		FSTL1	0.235023	0.00443754		GTPBP8	-0.251124	0.00847088
		RP11-23P13.7	0.474527	0.00443769		RP11-617F23.1	-1.29068	0.0084896
		CTHRC1	0.177935	0.00443924		MLK7-AS1	-1.07969	0.00849449
		TUBA1A	0.397993	0.00444929		ITGB1BP2	-0.989096	0.00850797
		C7orf26	0.319351	0.00445117		HMSD	-1.1774	0.00850868
		GARS	0.378681	0.00445729		PUS7	-0.307641	0.00852365
		CAPRIN2	0.200853	0.00449418		PBK	-0.374693	0.00854079
		C2orf49	0.202101	0.00449692		RP11-573D15.2	-0.581011	0.00864066
		EXT2	0.317585	0.00453507		RP4-569M23.2	-0.916883	0.00868441
		CHMP1B2P	0.902942	0.00455822		LRRC38	-0.451624	0.00869359
		STRADB	0.198745	0.00456631		ESF1	-0.165029	0.00870257
		BLVRB	0.242675	0.00456667		WDR3	-0.270445	0.00870993
		DUSP15	2.18042	0.00456754		ZNF724P	-0.314895	0.00872623
		SNORA74B	0.619023	0.00458241		RP1-102K2.8	-0.968468	0.00872768
		ZNF548	0.254008	0.00458562		RP11-41O4.2	-1.02693	0.00874731
		MANSC4	0.61481	0.0046226		ANO1	-0.303765	0.00875908
		THRB	0.561221	0.00465564		ASRGL1	-0.365532	0.00877009
		VSIG10	0.237988	0.00468585		CEP152	-0.268071	0.00881867
		PREPL	0.232047	0.00469563		SNRNP200	-0.196383	0.00883
		PLA1A	1.00451	0.0047036		WDR12	-0.206667	0.00886324
		ZNF329	0.349015	0.00471012		C12orf5	-0.30037	0.00890693
		MED20	0.245865	0.00471147		NBN	-0.206744	0.00892388
		RP11-677M14.7	0.435609	0.00471277		PRPF4B	-0.154178	0.00894434
		CDKN1B	0.420345	0.00471799		RP11-343L5.2	-0.486164	0.00898177
		SEC11C	0.308422	0.00472823		TEAD4	-0.390561	0.00898189
		CCNT1	0.26906	0.00479393		MCM4	-0.514146	0.00898253
		GAREM	0.660366	0.00479973		NIP7	-0.206295	0.00899021
		C11orf74	0.307359	0.00487241		SLBP	-0.275658	0.00899702
		SNX18	0.191637	0.00490034		SDHAP1	-0.298257	0.00900195
		THAP3	0.334996	0.00491023		RP11-486G15.2	-1.22056	0.00902013
		SDR16C5	0.835609	0.00492319		FAM222A	-0.40768	0.00905729
		STIM2	0.338847	0.00493959		PCNT	-0.175504	0.0091288
		C14orf37	0.796401	0.00494453		MSTO1	-0.294019	0.00913469
		AREL1	0.16501	0.00495656		ANXA3	-0.26703	0.00914102
		HLA-DMA	0.783347	0.00496033		DBIL5P	-1.13485	0.00915426
		NOX5	1.1598	0.00497311		WASH5P	-0.154568	0.00922961
		PPP6R2	0.201128	0.00498325		AP000662.9	-0.932984	0.00926603
		ACADVL	0.194087	0.00505602		GREM1	-0.479547	0.00928561
		SLC4A4	0.467519	0.00506356		CLNS1A	-0.2322	0.00929434
		PIKFYVE	0.177695	0.00506584		CTD-2555A7.3	-1.81711	0.00932183
		RP11-547I7.2	0.44124	0.0050816		NLE1	-0.284519	0.00932546
		COMMD5	0.299412	0.00509844		DLEU1	-0.310927	0.00933296
		TMEM248	0.119131	0.00513666		ADAL	-0.332468	0.00933547
		LMF1	0.302862	0.00514184		PTDSS1	-0.172712	0.00934213
		CTC-510F12.4	1.2882	0.0051474		RP5-1142A6.9	-0.873971	0.00936701
		HOOK3	0.211247	0.00518056		RP11-6J24.6	-1.31542	0.00938208
		EPHB4	0.242315	0.00519276		AC007952.5	-1.02716	0.00938635
		STAT6	0.159573	0.00524563		RNU6-767P	-0.720079	0.00941468
		FBXO42	0.235835	0.0052846		RP11-575G13.2	-0.852117	0.00942897
		ARHGEF18	0.215429	0.00530486		RP11-983P16.4	-0.519672	0.00948477
		HDAC9	0.554967	0.00530861		BCYRN1	-0.232144	0.00949758
		WDR48	0.193662	0.00532207		DSEL	-0.217008	0.00950276
		GALNT2	0.213999	0.0053268		C17orf89	-0.422268	0.00951828
		RP11-99A1.2	1.16315	0.00535453		MEST	-0.288198	0.00952759
		TOX4	0.186139	0.0053812		NOP14-AS1	-0.312421	0.00952843
		MYOM1	0.937125	0.00538217		PUS7L	-0.277258	0.00953228
		USP3	0.212803	0.00540039		NCAPD2	-0.393732	0.00955146
		WSB1	0.218782	0.00540141		IDH3B	-0.186175	0.00958315
		FBXO33	0.247261	0.00540703		NAA50	-0.176645	0.00959812
		CYP27C1	1.15275	0.00544096		USP12-AS1	-0.81556	0.00960912
		KLHL2	0.285271	0.00544628		USP14	-0.292382	0.00962539
		TLE1	0.210573	0.00544806		PRPF4	-0.239818	0.00966086
		MAGI1	0.289567	0.00549864		FRMD4A	-0.257184	0.00966687
		NINJ1	0.234818	0.00549965		RN7SL737P	-0.604123	0.00966751
		ASPH	0.147251	0.00551494		KIAA1468	-0.153073	0.00975584
		GRB10	0.384958	0.00552577		ZWINT	-0.401794	0.00978326
		SRD5A3	0.32759	0.00554334		PRKACA	-0.329046	0.0097872
		NPC2	0.265312	0.00554901		TPI1P2	-0.898996	0.00979245
		RP11-524D16__A.3	0.690555	0.00555873		SOAT1	-0.199754	0.00986325
		SERINC1	0.236911	0.00558131		AC012613.2	-0.433107	0.00987267
		CCSER1	0.695218	0.00563936		RP6-109B7.3	-0.567378	0.0099719
		TSTD3	0.699419	0.00564887		KCNU1	-1.06929	0.0100006
		SLC2A1	0.634498	0.00567085		PTRH2	-0.212248	0.0100153
		SLC20A1	0.292549	0.00569691		ARHGEF26	-0.317854	0.0100389
		BCAS3	0.284277	0.00575526		FBXO9	-0.189017	0.0100611
		FYCO1	0.229909	0.00576491		EXOSC5	-0.277673	0.0100994
		COL24A1	0.827297	0.00578377		HEATR3	-0.263196	0.0101565
		SLC31A1	0.237967	0.00583201		UBE2T	-0.324882	0.0101566
		CSRNP2	0.236482	0.00585098		CLASRP	-0.248559	0.0101652
		CHST3	0.37788	0.00588278		ELFN1	-0.771237	0.0102063
		RP11-594N15.3	0.761447	0.00588554		HERC2P2	-0.197625	0.010218
		MX2	2.62255	0.0059045		SEH1L	-0.279707	0.0102193
		RP4-710M16.2	1.07981	0.00590832		PABPN1	-0.253886	0.0102766
		TMEM87B	0.287857	0.00592292		HIST1H4J	-0.419207	0.0102948
		FRMD6	0.251046	0.00592391		AP4B1	-0.360557	0.0102967
		KIAA1324L	0.238249	0.00594327		RP11-17G12.2	-1.46525	0.0103223
		RP11-258F22.1	0.645995	0.00594587		NOC4L	-0.246303	0.0103666
		TPRA1	0.32323	0.00595406		PARP2	-0.170887	0.0103738
		RABEP2	0.314282	0.00599069		MYADM	-0.384409	0.0104391
		ORMDL3	0.219451	0.0059978		NUDT8	-0.404521	0.0104628
		GALNT7	0.267423	0.00602082		RP11-642P15.1	-0.653142	0.0104743
		ADCY6	0.430034	0.00603458		KLF2	-0.838734	0.0105283
		ADCY1	0.339202	0.00604316		RP11-544A12.4	-1.23475	0.0105669
		SPECC1L	0.36731	0.00604934		AC025426.1	-1.46946	0.0105885
		ATRN	0.252631	0.00607767		TCP1	-0.196375	0.0106142
		FAM53B	0.306244	0.0060807		RP11-649A18.7	-0.495655	0.0106422
		RP4-597J3.1	1.4127	0.00609229		IPO11	-0.248526	0.0106651
		DGKQ	0.311005	0.00614706		CCT8	-0.172425	0.0106994
		WASL	0.26841	0.00618227		RP11-848G14.5	-1.21083	0.0107017
		STON1	0.865876	0.00619324		RMI1	-0.38235	0.0107095
		TFG	0.130759	0.00622504		RP11-314A20.2	-1.19707	0.0107195
		RP4-773N10.4	0.285115	0.00623675		DNAJA3	-0.194617	0.0107476
		CHRM3	0.760357	0.00625031		BYSL	-0.2295	0.0107804
		UBALD2	0.173948	0.00629451		MMP24-AS1	-0.37624	0.0107973
		DDX17	0.215598	0.00630095		FLJ27365	-0.296745	0.0108063
		CREB3	0.223493	0.00633815		MDC1	-0.39102	0.0108181
		FXR2	0.189021	0.00636096		NRD1	-0.11297	0.0108275
		CNNM3	0.290298	0.00644869		HIST1H2BN	-0.297239	0.010838
		VPS54	0.198618	0.00646287		TFAP4	-0.248013	0.0108391
		PLEKHF2	0.208503	0.00649085		TBXA2R	-0.748745	0.0108452
		MMP13	0.926514	0.00649518		LINC00641	-0.28788	0.0109181
		NFAM1	1.99471	0.00650679		SPDYE6	-0.661059	0.0109526
		LARP1P1	1.08105	0.00652125		ZEB1-AS1	-0.621314	0.0109548
		TMEM45B	1.11537	0.00652279		PRTFDC1	-0.316816	0.0109848
		PGAP3	0.404831	0.00652888		RP1-40E16.12	-0.927991	0.0109904
		PDCD7	0.239396	0.00654556		TNS1	-0.827059	0.011064
		CSNK1A1	0.137695	0.00656817		PCBP2P1	-1.15973	0.0110858
		CNST	0.188418	0.00661744		NDUFB9	-0.237566	0.0111345
		EPB41	0.196411	0.00662241		AC006273.7	-1.64927	0.0112009
		RBCK1	0.391023	0.0066331		CLUH	-0.308975	0.0112639
		MMP1	1.26854	0.00663976		FAM217A	-0.823235	0.011287
		INPP4A	0.281519	0.00665457		KIF18B	-0.313659	0.0113028
		ZNF322	0.299921	0.00668032		RP11-393M11.2	-0.839121	0.0113112
		AMMECR1	0.212491	0.00671065		RP11-535C21.3	-0.975898	0.0113753
		GUCA1B	0.701084	0.00673095		DBF4	-0.312914	0.0113827
		ZBED6	0.245588	0.00674782		PIFO	-1.22017	0.0113835
		RP11-713M15.1	1.98719	0.00674838		EIF2A	-0.148588	0.0114179
		LYPD3	0.529928	0.00675345		DFNA5	-0.203301	0.0114429
		SHMT2	0.21834	0.00676931		FTH1P3	-1.04143	0.0114497
		ADIPOR1	0.182792	0.00678645		TBCE	-0.206821	0.0115346
		IP6K2	0.215451	0.00679052		CCDC134	-0.379878	0.0115608
		DNAH8	0.894072	0.00679614		CCRL2	-0.525009	0.0116129
		TXLNB	0.749656	0.00681069		GGCT	-0.292229	0.0116637
		KCTD20	0.166954	0.0068232		SLC16A4	-0.430554	0.0116655
		RP11-250B2.5	1.37652	0.00682364		APIP	-0.256555	0.0116675
		OPRL1	0.413964	0.00685039		HNRNPR	-0.19719	0.0116752
		DENND6B	0.817065	0.00691212		RP11-286H15.1	-0.902375	0.0116945
		MAD1L1	0.249328	0.00691585		MAD2L1	-0.410986	0.0116971
		OSCP1	0.427225	0.00691887		AC104651.1	-1.50437	0.0117141
		GRPEL2	0.192301	0.0069364		AIFM1	-0.1605	0.0117247
		TREX1	0.443316	0.00696581		CTB-79E8.3	-1.2327	0.0118415
		ISG20	0.407977	0.00697027		AC074389.9	-0.489181	0.0118435
		IDO1	1.19613	0.00697085		CTC-786C10.1	-0.934203	0.0118565
		APPBP2	0.291519	0.00697922		ACSM3	-0.479116	0.0118924
		FAM172A	0.298305	0.00701112		ABCB8	-0.219371	0.0119069
		NECAP2	0.259863	0.00701202		NCF2	-0.198101	0.011912
		TCIRG1	0.245789	0.00703244		AL049840.1	-0.744001	0.0119356
		SPTLC1	0.147977	0.00703863		NOM1	-0.209856	0.0119607
		AKAP8L	0.193079	0.00705206		BMS1P2	-0.882216	0.0120017
		RP11-568N6.1	0.685722	0.00705742		VIM-AS1	-0.745458	0.0120019
		DDX11-AS1	0.448934	0.00706588		RCC1	-0.285881	0.0120134
		Y_RNA	1.78772	0.00706968		ZNF692	-0.187791	0.0120326
		LMX1B	1.17754	0.00707356		LINC00263	-0.363671	0.0120448
		CTD-3105H18.13	1.13593	0.00707482		CDR1	-1.05194	0.0120832
		SEMA4F	0.248221	0.00708935		HSPD1	-0.184093	0.012085
		CCNJ	0.285897	0.00713203		PRPS1	-0.275539	0.0121253
		PFKL	0.256439	0.00714118		CSE1L	-0.321272	0.0121451
		ZRANB1	0.1524	0.00715171		DECR1	-0.201057	0.012151
		IFI44L	1.44983	0.00716527		FXN	-0.339747	0.0121642
		IPMK	0.227667	0.00721243		PRORSD1P	-0.495272	0.0121935
		SIAH1	0.480306	0.00721817		ARHGAP22	-0.470947	0.012258
		CDC37L1	0.26856	0.0072188		CCDC97	-0.252978	0.0123046
		DNAJB12	0.200559	0.00726441		PDCD1LG2	-0.541112	0.0123314
		ARL4D	0.663822	0.00729739		RPP40	-0.270488	0.0123462
		GALNT1	0.391658	0.00733642		CTD-2510F5.4	-0.332069	0.0123829
		PLK1S1	0.278189	0.00735044		AKT3	-0.133284	0.0123889
		ANKRD50	0.218738	0.00735144		TRIM66	-0.584884	0.012394
		KLHL28	0.333171	0.00736874		TBX22	-2.23776	0.0124272
		SLC35E2B	0.239988	0.00740506		DDX39A	-0.483641	0.0124318
		AC004980.10	1.13015	0.00742107		TSR1	-0.177897	0.0124649
		SIGLEC16	0.925977	0.00742435		PACRGL	-0.329274	0.0124773
		CTAGE5	0.75545	0.00742761		SNORA54	-1.26727	0.0125275
		FAM179B	0.219279	0.00745387		FAM72A	-0.336391	0.0125307
		SGSM2	0.190704	0.00745613		NUP37	-0.253311	0.0125624
		MAN2A1	0.170093	0.00746433		RP11-18I14.10	-0.33239	0.0125851
		RP11-213G2.3	0.738246	0.0074908		RBL1	-0.397297	0.0126147
		VPS37D	0.4697	0.00757419		FAM208B	-0.136012	0.0126791
		MAN2B1	0.271248	0.00758066		AFAP1-AS1	-0.384814	0.0126894
		CRELD1	0.275839	0.00761047		NIP7P3	-1.05159	0.0127089
		CRHR1-IT1	0.19058	0.00762653		RPL21	-0.231279	0.0127094
		CCDC87	1.10176	0.00766918		DHTKD1	-0.211549	0.0127423
		C12orf49	0.197752	0.00770541		SPC24	-0.414584	0.012743
		TPPP	0.330828	0.00774681		ZBTB24	-0.198817	0.0127651
		MYLK4	1.13401	0.007748		CXCR4	-1.31727	0.0127658
		BBS9	0.240532	0.00776257		MTERFD3	-0.275356	0.0128689
		HSPA13	0.264796	0.00777509		TAS2R50	-1.29344	0.0128824
		MS4A7	2.67071	0.00777515		METTL21A	-0.233631	0.0129161
		TRIB3	0.456882	0.00778398		MIR4523	-1.04313	0.0130098
		FZD3	0.314953	0.00785656		MAP3K6	-0.219703	0.013048
		C1orf122	0.328729	0.0078797		NSDHL	-0.253218	0.013075
		AC108463.2	1.07242	0.00788583		CRYGS	-0.567785	0.013085
		P2RY6	1.1813	0.00789886		AC090587.2	-0.95602	0.0131085
		FBXO44	0.371714	0.00789964		DLX1	-0.349252	0.0131236
		MARK3	0.152036	0.00790278		WASH4P	-0.268061	0.0131437
		MMP28	2.13291	0.0079076		LMNB1	-0.297913	0.0131579
		MAPRE3	0.417825	0.0079098		SUCLG1	-0.179511	0.0131627
		LPAR3	0.362661	0.00801873		MAEA	-0.297875	0.0131831
		PITPNM1	0.450478	0.00811904		CMC2	-0.274258	0.0132081
		APOL6	1.06711	0.00813563		SNRPD1	-0.284965	0.0132153
		PHLPP1	0.213857	0.00814573		FAM20C	-0.270151	0.0132181
		ACER2	0.752299	0.00817005		PAM16	-1.1036	0.0132426
		MT-ND2	0.263431	0.00818878		AP3D1	-0.166141	0.0132535
		RP5-1021I20.1	1.03701	0.00819938		AC009061.1	-1.3808	0.0132697
		PPP2R5B	0.249243	0.0082289		TRA2A	-0.268387	0.0133115
		PIK3C3	0.291057	0.00823715		PSMD2	-0.283468	0.0133326
		TROVE2	0.211594	0.00825287		RN7SL381P	-1.51441	0.0133357
		B4GALT5	0.232304	0.00827767		HSP90AB1	-0.124982	0.0133983
		OR2W6P	1.09467	0.00829303		SNORD70	-1.25107	0.0134309
		TERF2IP	0.188701	0.0082944		SIGMAR1	-0.173608	0.0134311
		HSD17B14	0.349776	0.00829703		TOLLIP-AS1	-0.962384	0.0134361
		TNFSF10	1.49397	0.00830755		HIST1H3H	-0.358054	0.0134428
		MED23	0.167679	0.00831111		RP11-864I4.3	-1.35326	0.0134587
		SIRT5	0.233884	0.00831749		TOMM5	-0.464047	0.0134676
		RP11-439L18.2	0.555306	0.00833466		ORC6	-0.206443	0.0135412
		AARS	0.27174	0.00833751		UBE2J2	-0.181438	0.0135511
		ZNF74	0.370865	0.00836464		RABL3	-0.202672	0.013576
		ZDHHC9	0.193387	0.00837222		ZNF22	-0.258492	0.0136372
		MKRN1	0.259711	0.00839787		PPP3R1	-0.231415	0.013648
		WDR45	0.317544	0.00841201		SRSF2	-0.318585	0.0136742
		ACOX1	0.234676	0.00843885		TPM3	-0.220654	0.0136966
		ATG9A	0.348486	0.00849266		PEX26	-0.243473	0.013702
		KMT2E	0.236528	0.00851589		PIDD	-0.424229	0.013713
		AC002401.1	1.41295	0.00856182		CTD-2267D19.6	-0.674761	0.0137157
		RP11-363J20.2	1.90615	0.00857053		ZC3H15	-0.164034	0.0137824
		FAT1	0.211842	0.00857086		RP11-363H12.1	-1.90921	0.0138101
		IL17RD	0.29	0.00857344		ERVMER34-1	-1.27649	0.0138103
		RHBDD3	0.335027	0.00863851		PMM2	-0.271038	0.0138184
		GPR78	1.32488	0.0087026		PFN4	-0.716583	0.0138415
		C7orf49	0.395905	0.00874706		NOL10	-0.179239	0.0138689
		KDM5A	0.206007	0.00878821		TPCN2	-0.34174	0.0139072
		B3GALT4	0.569195	0.00884038		BRWD1-AS1	-0.935285	0.0139503
		SARS	0.125159	0.00896434		ETAA1	-0.247334	0.014027
		SEC22B	0.150409	0.0089788		SNORA33	-0.706403	0.0140885
		RBMXL1	0.276499	0.00901914		CENPW	-0.360104	0.0140944
		EPC2	0.185637	0.00903604		EIF3C	-0.283792	0.0141401
		TMBIM1	0.239147	0.00905357		SETD9	-0.488276	0.0142411
		MXD4	0.36733	0.00906472		DNAAF3	-0.35471	0.0142508
		ZNF862	0.368902	0.00909783		RP11-307C12.11	-0.658273	0.0142622
		ITGA1	0.960787	0.00910146		UNC13D	-0.551962	0.0142643
		WLS	0.180774	0.00911614		CCDC147	-1.06545	0.0143228
		PRKD2	0.280286	0.00915441		TRMT2B	-0.220115	0.0143421
		LRRC29	0.80891	0.00915638		LIMS2	-0.465243	0.0143508
		PCK2	0.467408	0.00915961		RPL4	-0.188444	0.0143885
		FAM135A	0.223559	0.00916258		HNRNPU-AS1	-0.318364	0.0144233
		ABAT	1.2128	0.00921708		CCNYL2	-1.01434	0.014467
		PIK3C2B	0.632826	0.00926231		RPA3	-0.247174	0.0144676
		ST7-AS2	0.788592	0.00928763		RP11-473D24.1	-1.27333	0.0144701
		ROCK1P1	0.752231	0.00928998		BCKDHA	-1.37601	0.0144916
		DSC3	0.342903	0.00929836		SAC3D1	-0.30216	0.0145112
		PRKAA2	0.362709	0.00930927		ZC3H7A	-0.221786	0.0145934
		NMNAT2	0.274693	0.00934288		CTA-984G1.5	-1.10801	0.0146018
		GCNT3	1.19264	0.00935688		ERMARD	-0.272822	0.0146318
		HECTD3	0.204936	0.00936988		PPP4R1	-0.269488	0.0146511
		ITGA5	0.340089	0.00938431		RP1-28O10.1	-1.35445	0.0146545
		KAL1	0.644036	0.00939219		ST7-AS1	-0.91993	0.0146691
		C5AR1	2.19968	0.00941059		EXOSC2	-0.2677	0.0146947
		AC091492.2	0.686556	0.00945033		GTF2H5	-0.348718	0.0147107
		PLAG1	0.640546	0.00951072		TSACC	-0.554288	0.0147905
		LINC00470	1.21179	0.00953079		AC104667.3	-0.989983	0.0148017
		PLEKHA1	0.265322	0.00953155		CYP46A1	-0.577578	0.0148255
		ATP6V0E1	0.191717	0.00954762		LDLRAD3	-0.199717	0.0148424
		TMED4	0.20579	0.00955224		H2AFZ	-0.248674	0.0148544
		TP53I13	0.303767	0.0095528		CD274	-0.602477	0.0148844
		NQO1	0.283264	0.00955436		BTK	-2.0693	0.0149149
		RP11-511I2.2	1.33579	0.00958556		PLTP	-0.271376	0.0149308
		KDELC1P1	0.954129	0.00963494		EIF3J	-0.230205	0.0149389
		LAMTOR3	0.247847	0.00963811		HRSP12	-0.244777	0.0149415
		OPTN	0.402965	0.00966035		RP11-63E9.1	-1.04399	0.0149457
		SLC37A3	0.179885	0.00970681		RPL27A	-0.192597	0.0149525
		DSTYK	0.209432	0.00975782		UAP1	-0.217167	0.0149572
		MED19	0.258733	0.00978711		BAX	-0.26013	0.0150003
		UGDH	0.267967	0.0098087		RP11-47J17.3	-1.36215	0.0150726
		SMAP1	0.336315	0.00983502		DKKL1	-0.768675	0.0150795
		FNIP1	0.223153	0.00984413		NABP1	-0.227163	0.0151167
		RP11-637A17.2	1.18438	0.00985394		SIX2	-0.318159	0.0151182
		GDF15	1.58198	0.00985538		CISD3	-0.325325	0.0151597
		ZC3H6	0.228655	0.00988071		C21orf119	-0.611896	0.0151625
		RPS6KA2	0.751474	0.00988355		C16orf87	-0.349198	0.0152231
		PTAR1	0.175489	0.00992712		SGK1	-0.286434	0.0152434
		KPNA5	0.310199	0.00992868		RP11-215P8.3	-0.636125	0.0152765
		SLC6A16	0.783687	0.00992973		CTD-2349P21.5	-1.07181	0.0152858
		ZNF24	0.135817	0.00993802		RNU4-47P	-1.37788	0.0153234
		PI4KB	0.158276	0.00995146		CCDC12	-0.205051	0.0153535
		RP11-449G16.1	1.26532	0.0099955		RP11-1023L17.1	-0.445257	0.0153601
		CDON	0.367094	0.0100157		RP11-326I11.3	-0.801332	0.015408
		LNPEP	0.356433	0.0100212		LYRM7	-0.286305	0.0155377
		SEC24D	0.21626	0.0100507		PFAS	-0.39053	0.0155398
		TP53INP1	1.09945	0.0100731		THUMPD2	-0.234037	0.0155461
		PDLIM1P4	0.793302	0.0100908		RECQL4	-0.240781	0.0155638
		MFSD9	0.304336	0.0100979		RPP25	-0.306779	0.0156133
		TSPAN15	0.219071	0.0101383		CPEB1	-0.691944	0.0156847
		CNNM4	0.306942	0.010144		TMEM192	-0.260028	0.0157785
		CHMP1B	0.225285	0.01015		KB-1208A12.3	-0.683101	0.0157893
		SMAD6	0.377434	0.0101554		STXBP5L	-0.80074	0.0158484
		PLA2R1	0.44395	0.0101895		DERA	-0.262741	0.0159451
		RNF149	0.179094	0.0102204		LAMC3	-0.73117	0.0159472
		HINT3	0.318346	0.0102468		PSG9	-1.24727	0.0159493
		MUL1	0.199833	0.0102769		RPLP0	-0.231003	0.0159524
		DQX1	0.747143	0.010294		LIN9	-0.238488	0.0160422
		ARL4A	0.212581	0.0102946		HTATSF1P2	-0.864842	0.0160483
		GNPTG	0.257332	0.0103056		MIR17HG	-0.351564	0.0161412
		CSGALNACT2	0.319686	0.0103121		RPL35	-0.220809	0.0161678
		BAIAP3	0.351259	0.0103234		RAP1AP	-1.0685	0.0162605
		MAP3K10	0.316857	0.0103355		TRIM54	-1.22912	0.0163171
		XKR8	0.300481	0.0103419		ITGB1BP1	-0.234367	0.0163224
		RGS14	0.29981	0.0103526		DUSP2	-1.30411	0.0163785
		EXOC4	0.265855	0.0103744		GINS1	-0.289836	0.0163897
		GDAP2	0.20668	0.0104059		NCAPG	-0.336966	0.0164498
		RAB11FIP5	0.223179	0.0104559		TRA2B	-0.249399	0.0164652
		LINC00431	1.2938	0.0104652		ATRIP	-0.375216	0.0164723
		NARF	0.303483	0.0104669		GLTPD2	-0.984923	0.0165201
		CTD-2012J19.2	0.522465	0.0104704		EWSR1	-0.163274	0.0165475
		MT-ND5	0.13969	0.010492		KTN1-AS1	-0.371334	0.0165725
		IL33	0.339312	0.0105125		SARS2	-0.869746	0.0166083
		MALAT1	0.894197	0.0105184		ALKBH6	-0.815412	0.016658
		B3GNT5	0.309873	0.0105378		C16orf74	-0.293062	0.0166934
		LHX9	0.706568	0.0105497		SNORD12	-1.11372	0.0167187
		ZNF365	0.567005	0.0105527		KIAA0368	-0.124325	0.0167926
		SHISA3	0.304922	0.0105542		TUBG1	-0.200152	0.0168824
		VPS36	0.23702	0.0105954		RP11-398E10.1	-0.508309	0.0168894
		DDIT3	0.648958	0.0106244		AP000593.7	-1.06882	0.0169159
		MTHFR	0.313867	0.0106408		BUD13	-0.205204	0.0169281
		VPS9D1	0.506201	0.01065		RP11-349A22.5	-0.23785	0.0169785
		GNA14	0.73795	0.010651		TCF7	-0.34891	0.0169959
		RXRB	0.211781	0.0106707		AC013283.1	-1.13451	0.0170294
		CHD6	0.166288	0.0107083		KARS	-0.179284	0.0170364
		NBPF3	0.380912	0.0107438		IMPACT	-0.187843	0.0171155
		DYNC1LI2	0.148068	0.0107678		ZNF132	-0.514494	0.0171163
		YIPF5	0.199143	0.0107683		CDKN2AIPNL	-0.327426	0.0171342
		CTD-2561B21.11	1.05153	0.0107861		ADAMTS1	-0.192981	0.0171386
		DAPK2	0.683536	0.0107941		SNORD12C	-1.28732	0.0172137
		NISCH	0.159051	0.0107945		PIGM	-0.237768	0.0172158
		AKR7A2	0.243581	0.010863		CTD-2003D5.1	-1.38883	0.0172592
		CAST	0.132352	0.0108821		MASTL	-0.185346	0.0173283
		GSR	0.208217	0.0109844		RP11-27I1.4	-0.579696	0.0173543
		HEXB	0.258072	0.0109852		SGK3	-0.331042	0.0173681
		PHLDA3	0.569135	0.011024		NLRC4	-0.612379	0.0173869
		ZNF532	0.245679	0.0110474		BASP1	-0.25782	0.0173878
		TMEM117	0.805229	0.0110612		RP4-798A10.7	-0.59643	0.0174139
		MAGED1	0.24456	0.0110639		RPS13	-0.220059	0.0174354
		LA16c-60H5.7	1.50297	0.0110647		RFT1	-0.252223	0.0174427
		TFF3	0.88933	0.0110811		ORAI1	-0.240588	0.0174755
		RAB12	0.172952	0.0111782		RP11-968A15.8	-0.950919	0.0174906
		COL2A1	0.969482	0.0112122		PSMC3	-0.251847	0.0174927
		AC144450.1	1.1018	0.0112166		DSN1	-0.265135	0.0176187
		FKBP14	0.18339	0.0112318		MRPL20	-0.301629	0.0177236
		KIAA0513	0.364197	0.0113207		EIF3I	-0.243907	0.017728
		PVRL2	0.275161	0.011354		PIP5K1A	-0.103227	0.0177604
		PTPRU	0.249108	0.0113971		RP11-315I20.1	-0.636922	0.0177725
		C1QTNF3	0.844592	0.0114177		HNRNPC	-0.195479	0.0178185
		VTI1A	0.214144	0.0114482		CTC-507E2.1	-0.773726	0.0178527
		RSG1	0.577164	0.0114793		GPR156	-0.346792	0.0178934
		TMEM134	0.300608	0.0114856		DENND3	-0.330854	0.017914
		TAS2R46	1.56559	0.0115106		RAP2C	-0.18203	0.0179363
		RAI2	0.523334	0.0115165		DDX56	-0.162234	0.0179369
		TLX2	0.790929	0.0115601		AC011747.7	-0.93872	0.0179395
		RP11-539L10.3	0.946645	0.0115612		SNORA50	-0.751947	0.0179583
		RP11-1000B6.3	1.22714	0.0115684		AC092675.3	-1.29274	0.0179655
		ARNT	0.164441	0.0115735		RP11-114I8.4	-0.634679	0.0180038
		BMI1	0.207611	0.011574		Y_RNA	-0.835258	0.0180217
		SERPINI1	0.627711	0.0115823		BSN-AS2	-0.877282	0.0180724
		FER1L6-AS1	2.13385	0.0116277		HIRIP3	-0.248636	0.0180771
		STX5	0.245828	0.0116283		ILF2	-0.203544	0.0180961
		GSTM2	0.504411	0.011641		LBR	-0.192405	0.0181265
		ACPL2	0.313628	0.0116616		HADH	-0.230944	0.0181733
		KIAA0232	0.173683	0.0117045		ACO2	-0.140166	0.018217
		AC006947.1	1.60681	0.0118163		DHCR7	-0.365449	0.0182405
		PAFAH2	0.356306	0.0118217		KB-1732A1.1	-0.535693	0.0182549
		MDFIC	0.190024	0.0118313		RP11-224O19.4	-1.41487	0.0183248
		CLN5	0.370562	0.011838		RP11-101O6.2	-1.26164	0.0183856
		SGPL1	0.163272	0.0118411		CTC-436P18.3	-0.691509	0.0183875
		AP001623.1	1.16796	0.0118701		RNU6-1201P	-1.10452	0.0183933
		SCAMP3	0.223446	0.0119027		RNU2-6P	-0.227322	0.0184794
		CD63	0.193565	0.0119491		AC002306.1	-1.21161	0.0184845
		ZCCHC2	0.23703	0.0119542		FH	-0.242292	0.0185098
		LSM14A	0.154892	0.011973		SMC4	-0.276936	0.018545
		RP11-20I23.13	0.840503	0.0121121		AGBL3	-0.473233	0.0185937
		SS18	0.155258	0.01214		PNKP	-0.206824	0.0186427
		ZNF254	0.233334	0.0122476		CTB-129O4.1	-1.28693	0.0186785
		ARHGEF6	0.47173	0.0123354		CTD-2001C12.1	-0.807567	0.0188211
		ANXA11	0.183153	0.0123907		NDUFA6	-0.216086	0.0188239
		ZNF622	0.191835	0.0123911		RAD21-AS1	-0.964503	0.0188343
		OR2L13	1.29946	0.0124662		FUS	-0.588852	0.018898
		NOA1	0.154179	0.0125145		EMC9	-0.324866	0.018922
		TSHZ1	0.275109	0.0125165		GPM6B	-0.421	0.0189433
		YIPF2	0.167793	0.0125817		MARCH2	-0.246155	0.0189667
		RARRES3	1.09024	0.0125935		ETF1	-0.180924	0.0189774
		KIAA2013	0.279839	0.0126028		ZNF215	-0.423512	0.018985
		CXXC1	0.235892	0.0126246		SYNPO	-0.409767	0.0190201
		AC093391.2	0.428945	0.0126527		TIMM10	-0.248092	0.0190284
		ADAR	0.384152	0.0126618		RP11-49K24.8	-0.805455	0.0190557
		USP6NL	0.207816	0.0126884		RP11-66B24.7	-0.347631	0.0190789
		PAX8-AS1	0.295529	0.0127112		AC090945.1	-0.794512	0.0191129
		CTD-2587M2.1	0.88513	0.0127691		FAM89A	-0.417478	0.019159
		DPYSL2	0.207406	0.0128306		AC097374.2	-0.519154	0.0192184
		ACHE	0.747436	0.0128392		RP11-983P16.2	-0.841797	0.0192595
		CCDC11	0.7745	0.0128679		TMEM138	-0.205139	0.0192784
		RP11-396K3.1	0.317434	0.0128952		NUDCD1	-0.214582	0.0192859
		GTF2B	0.209456	0.0129051		RP11-298I3.4	-0.777661	0.0193251
		TET2	0.182637	0.0129226		HMGB1	-0.291073	0.0193283
		SLC35E1	0.146474	0.0129662		LPGAT1	-0.190551	0.0193292
		NPR2	0.492394	0.0129759		ZNF335	-0.191337	0.0193475
		ANKS1A	0.233568	0.0129759		RP11-269G24.4	-1.07821	0.0193956
		TGOLN2	0.219212	0.0129894		UBQLN1	-0.119498	0.0194211
		TPRN	0.297807	0.0130079		ZSCAN12	-0.416076	0.0194404
		KIRREL	0.4146	0.0130139		TTC12	-0.29125	0.0195599
		TMEM181	0.191865	0.0130488		LCMT2	-0.243041	0.0196069
		SLMAP	0.15521	0.0130628		PRPF38A	-0.135207	0.0196216
		ZBTB41	0.288465	0.0130746		CDKN3	-0.378902	0.0196795
		SESN3	0.758008	0.0131202		RP11-522L3.5	-1.64457	0.0196979
		HFE	1.3407	0.0131306		PHB2	-0.252648	0.01981
		IFITM10	1.01713	0.0131359		HAUS7	-1.03458	0.0198285
		ZNRF2	0.243857	0.0132667		RAET1E	-0.892325	0.019873
		CXorf31	1.55634	0.0133053		MPHOSPH10	-0.171674	0.0198963
		P4HTM	0.235056	0.0133238		SYCP3	-0.624212	0.019995
		IQCG	0.272458	0.0133845		CDC37	-0.166532	0.0199962
		FUT10	0.251945	0.0133955		C9orf96	-0.510222	0.0200046
		NR1H2	0.277469	0.0133999		NUDT21	-0.232508	0.0200814
		HOXA11-AS	0.400356	0.0134561		AC005256.1	-0.718404	0.0201194
		CASD1	0.215193	0.0134583		MTFMT	-0.263887	0.0201396
		CCDC102B	0.509106	0.0134744		AC010525.6	-0.838955	0.0202106
		CRIPT	0.260023	0.0134908		SLC25A40	-0.269135	0.0203405
		KLC4	0.275638	0.0135238		RFX2	-0.299743	0.0203798
		ELF3	1.06185	0.0135308		MBLAC2	-0.240974	0.0204298
		SCRN1	0.105466	0.013592		ITPK1-AS1	-1.24067	0.0204554
		MTND2P29	1.05872	0.0136218		CDK11B	-0.196845	0.0204684
		ADD3	0.186451	0.0136391		RP11-745A24.1	-0.642298	0.0204715
		RP1-92O14.3	0.579941	0.0136596		CHORDC1	-0.131319	0.0204809
		RP11-791G15.2	1.00045	0.0136716		USB1	-0.33836	0.0205027
		LINC00277	0.74087	0.0136811		LRP8	-0.359797	0.0205035
		VSIG10L	0.346555	0.0137194		RP11-61K9.2	-1.31117	0.0205234
		TRIM69	0.305671	0.0137301		RPL26L1	-0.243194	0.0205759
		STX8	0.217593	0.0137984		MIR548U	-0.872342	0.0206196
		APAF1	0.236581	0.0138069		RP11-339B21.10	-0.954165	0.0206668
		NFE2L2	0.255955	0.0138202		MRPL21	-0.243942	0.0207197
		GOLPH3	0.148824	0.0138973		OTUB2	-0.226267	0.0207293
		XXbac-BPGBPG55C20.2	0.366699	0.0139175		TTC3P1	-0.551272	0.0207413
		ZNF91	0.272774	0.0140118		MYL5	-0.477722	0.0207601
		GPX3	0.469911	0.0140479		hsa-mir-8072	-0.753092	0.0207809
		EML5	0.304307	0.0141083		RP11-1029M24.4	-1.71763	0.0208843
		FAM63B	0.327766	0.0141954		ADSS	-0.225516	0.0209559
		RP11-244O19.1	0.448372	0.0142073		RPL10	-0.131577	0.0209655
		IRF3	0.206427	0.0142318		TFAP2C	-0.210314	0.0209714
		HIST1H2AC	0.247922	0.0142708		RP11-629O1.2	-0.613858	0.0209927
		ZC3H12A	0.341729	0.0142949		KDELR2	-0.12003	0.0210356
		ARL8B	0.164527	0.0143429		RP11-376O6.2	-0.863627	0.0211391
		ARRDC4	0.980456	0.0144099		SLC28A2	-1.03046	0.021147
		BOD1L1	0.166265	0.0144463		SDCBP2-AS1	-0.281162	0.0212334
		PPM1B	0.185809	0.0145323		USP5	-0.218027	0.021246
		ACTN4	0.124952	0.0145598		MIR941-1	-1.46032	0.0213257
		VWA7	0.769703	0.0146456		RP11-372K14.2	-0.806334	0.0214669
		MGAT4B	0.174682	0.0146663		AC131971.1	-0.770159	0.0214968
		KIAA1432	0.171367	0.0146892		SLC25A14P1	-1.21615	0.0215213
		C9orf91	0.369035	0.0147076		ANKRD18B	-0.383313	0.0215414
		ZNF652	0.153974	0.0147272		HIST1H3A	-0.545873	0.0215642
		NR2F1-AS1	0.281224	0.0147442		DNM1	-0.358045	0.0216056
		PKDCC	0.680425	0.0147485		DFNB59	-0.948025	0.0216082
		NBPF18P	1.06238	0.014749		TSEN2	-0.22577	0.0216092
		AC007255.8	0.716924	0.014764		MRPS9	-0.254047	0.0216388
		UBC	0.159957	0.0147734		RP5-1068B5.3	-0.846021	0.0217313
		RP11-378G13.2	0.94848	0.0147921		CDKL3	-0.665789	0.0217778
		PLB1	0.640458	0.0148096		YY2	-0.657405	0.0217866
		UBXN4	0.154522	0.0148116		THUMPD3	-0.147621	0.0218055
		FZD1	0.393919	0.0148148		SLC39A10	-0.184288	0.021835
		S100A16	0.270457	0.0149348		ARL14	-0.395535	0.0218361
		C4orf19	0.47002	0.0149531		ZNF326	-0.212373	0.0218833
		SCARNA17	0.574023	0.0150017		KLF6	-0.275546	0.02189
		SLITRK6	1.05301	0.0150224		AC016831.6	-1.21604	0.0219049
		AKR1C1	1.03657	0.0150453		MRPS28	-0.253156	0.0219678
		IQCE	0.272057	0.0150521		CTC-137K3.1	-0.754855	0.0220176
		ERBB4	0.81468	0.0150566		MIS18A-AS1	-0.774746	0.0220291
		FFAR4	0.884447	0.0151688		PAPOLA	-0.207047	0.0220301
		DIRC2	0.177152	0.0151725		RP11-553A21.3	-0.872148	0.0220444
		COL21A1	0.776477	0.0151965		CCDC138	-0.284813	0.022079
		PIP5KL1	0.712076	0.0152232		MRPS18B	-0.18796	0.0220899
		BET1	0.297485	0.0152293		SMYD2	-0.164311	0.0221602
		CEP68	0.245745	0.0152788		RP11-342K6.2	-1.15332	0.022179
		LIMD1	0.157187	0.0153045		MINOS1	-0.362325	0.022244
		AC003989.3	1.30558	0.0153188		RP1-155G6.4	-1.71803	0.0222489
		RP5-864K19.4	1.1488	0.0153584		TMEM14B	-0.208144	0.0222726
		PTPN21	0.33133	0.0153629		PSMC5	-0.210406	0.0222764
		HSD17B13	1.08646	0.0153703		EZH2	-0.310984	0.0222899
		RND3	0.469459	0.0154446		LDHAL6B	-0.852094	0.0223251
		LGR4	0.190209	0.0155193		KIAA0754	-0.271526	0.0223855
		LYST	0.413707	0.0155248		TRNT1	-0.183709	0.0224047
		XXbac-B444P24.10	1.22702	0.0155593		PHKG1	-0.521727	0.0224135
		COL5A2	0.26154	0.0155732		CNTN2	-0.7427	0.0224957
		CASP7	0.318935	0.0156169		TMEM38B	-0.251489	0.0225326
		ARHGAP26	0.380145	0.0156302		CEP89	-0.236125	0.0225363
		AC017104.6	0.883343	0.0156456		BTF3	-0.117267	0.0225655
		PCLO	0.690969	0.0156754		RP11-650L12.2	-0.726605	0.0226144
		RPL21P40	1.98199	0.0157414		CASP8AP2	-0.17276	0.022635
		N4BP1	0.249182	0.0157477		NDUFB1P1	-0.841405	0.0226755
		PRSS3	0.50177	0.0158174		AC110781.3	-1.22051	0.022718
		RP11-399K21.14	0.598854	0.0158701		RPL38	-0.169932	0.0227446
		RP11-553L6.5	0.763702	0.0158718		SREBF1	-0.345794	0.0227635
		TM9SF4	0.20962	0.0158784		Y_RNA	-1.393	0.0227971
		TXNDC17	0.236501	0.0159303		RPL29P24	-1.90194	0.0229036
		SLC11A2	0.334022	0.0159704		AC004057.1	-0.336595	0.0230197
		STK19	0.284752	0.0159886		RP5-1159O4.1	-0.698886	0.0230826
		CHD2	0.283797	0.0159984		STK4-AS1	-0.795128	0.0231426
		WIPI2	0.126273	0.0159991		RPS8	-0.166509	0.0231839
		IL20RB	0.806423	0.0160221		PCGF6	-0.324233	0.0232121
		PLRG1	0.197666	0.0160457		RP11-212P7.2	-0.413013	0.0232182
		KANK1	0.182682	0.0160734		RP11-365D23.2	-1.03032	0.0233876
		NADK2	0.177941	0.016088		CCNB1IP1	-0.215159	0.023415
		TBCC	0.224028	0.0161204		HIST1H3D	-0.462494	0.0234329
		RP11-94A24.1	0.952329	0.0161871		KB-226F1.1	-0.831634	0.0234692
		ARID5B	0.435794	0.0162103		ADAM23	-0.820459	0.0235648
		USP54	0.206832	0.0162264		NDUFAB1	-0.217185	0.0235681
		TRADD	0.261237	0.0165154		ICT1	-0.218972	0.0236196
		HSD17B11	0.408173	0.0165758		AC016831.7	-0.386789	0.0237105
		TLR3	1.53079	0.0165971		CCT5	-0.237757	0.0237444
		PLEKHH3	0.268505	0.0165979		SNRPGP15	-0.623064	0.0237628
		FIP1L1	0.12153	0.0166045		PIK3CD	-0.534875	0.0237712
		WHAMMP2	0.418087	0.0166144		DMKN	-0.203026	0.0237932
		ZNF397	0.310061	0.0166457		SNHG5	-0.253174	0.023806
		ZNF510	0.244039	0.0166457		MRPS2	-0.210527	0.0238513
		RNF146	0.278369	0.0166986		MCCC2	-0.190089	0.0238899
		COL16A1	0.558873	0.016703		RPS2P5	-0.47524	0.0239533
		PIGN	0.213035	0.0167266		RP1-39G22.7	-0.521358	0.0239656
		IL17RA	0.264	0.0167962		GPR4	-0.898433	0.0240983
		CDKN1A	0.859565	0.0168688		RP11-483C6.1	-1.57595	0.024128
		TNFRSF14	0.375415	0.0168722		RPS20	-0.270444	0.024141
		POR	0.176487	0.0168746		TIMM9	-0.206259	0.0242
		MAN2B2	0.380725	0.0169189		SLFNL1	-0.565828	0.0243717
		SIRT2	0.237916	0.016931		CCDC86	-0.252879	0.0244068
		ENC1	0.190767	0.0169338		CTB-102L5.7	-0.905935	0.0244687
		FOXN3	0.221616	0.0169658		RP11-634H22.1	-1.0598	0.0244795
		KCMF1	0.146721	0.0170264		GSTO1	-0.286152	0.0244969
		GPD1L	0.199407	0.0170921		RP11-121A14.2	-0.745481	0.024526
		ZNF420	0.363589	0.0171398		AC004840.9	-0.726674	0.0245351
		NFIL3	0.332993	0.0171552		CORO1A	-0.420599	0.0245982
		LOXL1	0.558869	0.0172157		POLD2	-0.229171	0.0246489
		COL3A1	1.16564	0.0173615		MAK16	-0.184108	0.0246528
		PPM1M	0.426827	0.0174114		DPY19L2P1	-0.457896	0.0247205
		SERTAD3	0.272163	0.0174448		MDM4	-0.190008	0.0247627
		RP11-231L11.3	1.03033	0.017461		RPL6	-0.18686	0.0248322
		GOLM1	0.234113	0.0176393		MRPS15	-0.184718	0.0249398
		VPS72	0.252659	0.0176611		DIAPH1	-0.416522	0.0249555
		CLIC4	0.300119	0.0176811		TRAF5	-0.284215	0.0250278
		GPR98	0.214535	0.01771		MRPL52	-0.20841	0.0250639
		LRRC37A15P	0.410319	0.0178633		AXL	-0.457283	0.0250752
		OSMR	0.166609	0.0178731		EBAG9	-0.190803	0.0250991
		CHIC1	0.306834	0.0178901		PAQR4	-0.257161	0.025134
		ALKBH1	0.252974	0.0179244		RP11-82L18.4	-1.10487	0.0251353
		CEACAM1	1.11376	0.0179248		RRP1B	-0.171803	0.0251379
		DBT	0.262271	0.0179328		GPD2	-0.110792	0.025288
		INSR	0.23602	0.0179866		INTS7	-0.162777	0.0253333
		VPS41	0.298703	0.0180915		RP11-70L8.4	-0.503889	0.0254098
		TMEM217	0.585747	0.0181181		ACMSD	-1.31785	0.0254476
		MAFG	0.21351	0.0181381		VASH2	-0.345377	0.0254828
		ZNF860	0.286541	0.0181561		RSL1D1	-0.143771	0.0255835
		STAU2	0.234431	0.0181827		CTD-2526A2.2	-0.577867	0.0256036
		DTX3L	0.867757	0.0181841		LA16c-380H5.5	-1.59586	0.0256392
		KCTD16	1.07192	0.0182392		RP4-800G7.3	-0.990982	0.0257355
		SFXN3	0.232547	0.0182677		KLHDC4	-0.263825	0.0257681
		SNX33	0.166797	0.0183919		RPL7P49	-0.992587	0.0257931
		ARID4A	0.185798	0.0184432		RP11-408I18.9	-1.16077	0.0258021
		SP100	0.389266	0.0184439		MRPS21	-0.230754	0.0258055
		RN7SL431P	1.35959	0.018512		ZNF849P	-1.09602	0.0258278
		RPS6KA6	0.419154	0.0185278		RP11-304L19.5	-0.651183	0.0258454
		PTPLB	0.307978	0.0185428		CCSER2	-0.155009	0.0258753
		MBIP	0.252434	0.0185616		C3orf65	-0.551806	0.0258847
		RP11-552D4.1	0.706163	0.0185738		MEF2BNB	-0.425423	0.0259067
		TRIM68	0.401689	0.0185877		DEPDC4	-0.512033	0.0259335
		ZNF740	0.178221	0.0185963		RP11-452H21.4	-1.09893	0.0259351
		CEBPG	0.202617	0.0185988		RRP9	-0.167648	0.0259598
		ZBTB17	0.173874	0.0186281		KLF16	-0.352282	0.0259911
		TRAF4	0.444966	0.0186427		COX7B2	-1.02375	0.0260347
		CLDND1	0.301081	0.0186604		RP4-673D20.6	-1.03616	0.0260826
		ZNF286B	0.551127	0.0187095		SSRP1	-0.253732	0.0260932
		EML6	0.495866	0.0187182		FASTKD2	-0.195862	0.0260983
		GOLGA3	0.173503	0.0187253		RP13-225O21.2	-1.02077	0.026135
		ZZZ3	0.135707	0.0187603		RP11-223P11.3	-1.10233	0.0261416
		GPR155	0.3907	0.0187824		SLC35A4	-0.285852	0.0262071
		NPM2	0.721358	0.0188019		C7orf55-LUC7L2	-0.214595	0.0263691
		PHACTR3	0.500866	0.0188394		CTD-2509G16.5	-0.898125	0.0264292
		SYF2	0.155258	0.0188423		LINC00669	-0.477667	0.0264762
		GAPDHP55	1.02158	0.0188628		LINC00467	-0.461253	0.0264901
		LINC00315	1.30263	0.0188761		SLC7A5P1	-0.693406	0.0264906
		PTTG1IP	0.234452	0.0188802		TOP1	-0.237015	0.0264952
		IFT140	0.249317	0.0188852		RUVBL1	-0.310886	0.0268061
		ACTR3C	0.470226	0.0188875		NUP107	-0.200027	0.02681
		MED18	0.267419	0.0188894		CCM2	-0.158398	0.0268476
		DAD1	0.133473	0.0189016		ABRACL	-0.2818	0.0268547
		SORCS2	0.501855	0.0189034		RPL24	-0.171311	0.026892
		SGSM3	0.234613	0.0189044		C10orf32	-0.408181	0.0269213
		AMMECR1L	0.215839	0.0189371		RP11-159H10.3	-1.33336	0.0269305
		DNAJA1	0.158421	0.0190927		DROSHA	-0.128783	0.0271337
		LINC00847	0.201919	0.0191047		CTD-2325M2.1	-0.728985	0.0271818
		APOL2	0.385661	0.0192037		C11orf70	-0.40953	0.0272845
		ADAM15	0.191597	0.0192498		NPM1P19	-1.15306	0.0273753
		KLHL20	0.111672	0.0193025		RP13-93L13.2	-1.42567	0.027414
		ATAD2B	0.303572	0.0194777		MAPRE1	-0.191147	0.0274262
		SLC35D2	0.239797	0.0195212		MLH1	-0.259322	0.0274798
		HAGH	0.200566	0.0195596		RP11-267N12.3	-0.328785	0.0274913
		B3GALNT1	0.182082	0.0195646		LINC01117	-0.461264	0.0275417
		SHISA4	0.259449	0.0195776		CNBP	-0.130701	0.0276113
		VPS13D	0.284585	0.0196279		KCTD21-AS1	-0.470182	0.0277015
		ZNF605	0.220106	0.019653		GMNN	-0.235538	0.0277815
		EN1	0.465913	0.0196636		ETS2	-0.139126	0.0277953
		CROT	0.247023	0.0197184		DHX36	-0.206974	0.0278596
		ZNF859P	1.15458	0.019739		ARHGEF17	-0.250098	0.0278599
		RP11-377G16.2	0.999118	0.0197555		HOXC-AS2	-0.743717	0.0278695
		CALCOCO2	0.220867	0.0197735		FER	-0.143969	0.0279451
		CANT1	0.310458	0.0197842		RP5-1024G6.8	-0.48203	0.0279579
		ZDHHC11B	0.615629	0.0198299		RP11-136H19.1	-1.17999	0.0279711
		C2orf27A	0.537716	0.0198382		HIST1H3F	-0.354014	0.0279718
		STAU1	0.110274	0.0198412		AC104135.3	-0.333056	0.0280356
		AL109763.2	0.29843	0.0198793		SMC2	-0.288138	0.0280878
		MED29	0.207274	0.0198854		ERCC8	-0.363363	0.0281094
		ADI1	0.178931	0.0199301		RP11-823P9.3	-0.600388	0.0281114
		ABR	0.212361	0.019931		KRI1	-0.164891	0.0281378
		SPATS2L	0.12481	0.0199914		C10orf2	-0.217936	0.0282589
		MAFK	0.372889	0.0199963		SNORD104	-0.379415	0.0283313
		FAHD2CP	0.474917	0.0200042		AC002066.1	-0.917183	0.0285312
		DCTN5	0.141033	0.0200085		CTNNAL1	-0.381433	0.0285355
		SLC2A13	0.399292	0.020057		ANP32A	-0.12578	0.0285551
		XXYLT1	0.268896	0.0200899		C12orf65	-0.167496	0.0285684
		GOLPH3L	0.194874	0.0201417		RP11-328K22.1	-0.839796	0.0286001
		ZNF148	0.167861	0.0201528		KIF24	-0.257946	0.0286313
		OSGIN1	0.409352	0.0201533		AC004951.6	-0.507841	0.0288089
		CDADC1	0.340776	0.0201555		PTCD3	-0.239791	0.028834
		RP11-215N21.1	0.635689	0.020156		ANAPC1	-0.201658	0.0289248
		KIAA0922	0.247432	0.0201591		ACIN1	-0.107871	0.0289317
		SLC43A2	0.597004	0.0201624		MTND4P12	-1.39634	0.028934
		NTNG2	0.63522	0.0202149		HAUS2	-0.268773	0.0290043
		LRP6	0.162993	0.020256		SPATA33	-0.26464	0.0290628
		TTC6	0.293101	0.0202653		USF2	-0.17182	0.0291044
		TTC14	0.161204	0.0203074		IL31RA	-0.406434	0.0291199
		ETV6	0.391561	0.0203376		C4orf46	-0.365875	0.0291395
		RP11-67L2.2	0.28179	0.0203444		CHEK1	-0.186769	0.0291435
		SC5D	0.188819	0.0203816		COL12A1	-0.425751	0.029263
		FAAH2	0.776926	0.0204112		KIF23	-0.330601	0.0292827
		CCDC142	0.301092	0.0204637		BAZ1A	-0.283244	0.0292856
		HIPK2	0.274505	0.0204745		PXMP2	-0.586668	0.029502
		YEATS2	0.213026	0.0205245		SNF8	-0.299711	0.0295172
		RP5-1103G7.4	0.447694	0.0205392		HMGB1P21	-0.877957	0.0295295
		PTPN14	0.214361	0.0205468		CEACAMP11	-1.35709	0.0295765
		PNPLA8	0.226038	0.0205516		CTA-246H3.11	-0.676605	0.0295906
		RP1-86D1.2	1.14208	0.0205643		MAGEH1	-0.346056	0.0297697
		OAS1	1.63092	0.0206089		HAUS4	-0.346421	0.0297848
		C10orf54	0.409893	0.0206823		TMEM171	-0.542712	0.029881
		SMTNL1	2.03996	0.0207242		NDUFS1	-0.173846	0.0299363
		CTD-3092A11.2	0.363409	0.0207482		GNAQ	-0.392314	0.0299766
		TMEM8A	0.212044	0.020773		FAM211A-AS1	-0.352471	0.0300094
		NDFIP1	0.154973	0.0208767		LHX2	-0.640608	0.0300533
		ALDOA	0.142236	0.0209388		S1PR5	-0.498621	0.0300867
		PRUNE	0.174805	0.0209441		OGDHL	-0.567611	0.0300906
		SH3BGRL	0.316408	0.0209963		GSTZ1	-0.226161	0.0301505
		VSIG8	0.749056	0.0210274		C19orf73	-0.824108	0.0301625
		ENTPD4	0.156541	0.0210436		ACSBG1	-0.840463	0.0301742
		ZNF613	0.259959	0.0210496		TMA16	-0.20006	0.0302992
		GPATCH3	0.254221	0.0210514		RBFADN	-0.765058	0.0303018
		OSBPL10-AS1	1.089	0.0210568		AC083799.1	-0.377641	0.0304045
		HIF1AN	0.159652	0.0211806		FUOM	-0.410685	0.0304631
		AC018755.16	1.13872	0.0212333		CUZD1	-0.468547	0.0304765
		RP11-156E6.1	0.232884	0.0212418		ABCB7	-0.171641	0.0305463
		FOXO3B	0.548627	0.0212494		CTD-2066L21.2	-0.529633	0.0306486
		MAP4K5	0.124766	0.0212679		PAPL	-0.319712	0.0306536
		CAPS	0.493417	0.0213004		TCEAL3	-0.342021	0.0306827
		SUMF1	0.235654	0.0213107		ARID3B	-0.347688	0.0306933
		RP11-876N24.5	0.541934	0.0213418		RP11-361K17.2	-0.628864	0.0309459
		FGF13	0.511888	0.0213744		ATIC	-0.607785	0.0310077
		DLG5	0.221111	0.0213866		CTC-228N24.1	-0.983807	0.0310663
		WDR54	0.348264	0.0213974		KRT18P59	-0.870477	0.031081
		TM7SF2	0.26964	0.0214252		ATG16L2	-0.318561	0.0312403
		NUTM2D	0.758596	0.0214281		PKHD1L1	-1.10999	0.0312502
		F2RL1	0.331913	0.0214491		SMN1	-0.268906	0.0313085
		TUSC2	0.180212	0.0214995		ATP11C	-0.136475	0.0313131
		SLC45A3	0.39025	0.0215055		FBXL6	-0.405835	0.0313323
		RP11-134G8.8	0.707967	0.0216075		RPS16	-0.411013	0.0313568
		ZNF140	0.571057	0.0216082		BRCC3	-0.153969	0.0314315
		UBE2D1	0.195106	0.0216158		SCARB1	-0.269033	0.03151
		ABTB1	0.552509	0.021621		RASSF2	-0.295369	0.0315539
		NAIF1	0.262876	0.0216291		FAM184A	-0.633043	0.0315663
		CREG1	0.242856	0.0216481		MAP3K14	-0.291683	0.0316399
		MICAL2	0.315367	0.0217316		POU5F1P4	-0.959421	0.0317024
		CTD-2037K23.2	0.460869	0.0217475		WDYHV1	-0.226635	0.0317418
		WFDC13	1.48844	0.0217798		LINC00680	-0.288325	0.031751
		ZNF487	0.342388	0.0218866		TPH2	-0.810031	0.0317609
		ZYG11B	0.127099	0.0219282		IMMT	-0.13147	0.0318736
		PIGV	0.23766	0.021933		EPS15L1	-0.141939	0.0319781
		CPLX2	0.568118	0.0219893		RP11-111M22.2	-0.333905	0.0320065
		EPB41L1	0.251617	0.0220649		RP13-270P17.1	-0.94152	0.0320347
		AC093673.5	0.604526	0.0221135		CHI3L2	-0.984967	0.0320468
		BMP3	1.12932	0.0221576		SPRYD4	-0.265315	0.0320839
		CIPC	0.171666	0.0222275		EIF3E	-0.132421	0.0321494
		POLN	0.607043	0.0222596		BAIAP2	-0.22051	0.0321537
		ARHGAP32	0.449813	0.0224507		RP11-111M22.3	-0.413725	0.0322112
		ZMYM5	0.260781	0.0225315		CDC20P1	-0.46416	0.0322894
		FOS	0.756646	0.0226301		CTB-111H14.1	-0.3809	0.0324573
		SLC39A7	0.205486	0.0226925		KIAA1586	-0.208155	0.0324633
		SERGEF	0.367138	0.0226997		CHD1L	-0.253805	0.0324938
		RTCA	0.144441	0.0226998		RP11-338I21.1	-0.662734	0.0325658
		CRNKL1	0.147094	0.0228357		ARPC3	-0.168925	0.0327134
		EFNA4	0.235543	0.0228461		GEN1	-0.199878	0.0328907
		SUV420H1	0.228855	0.0228493		MAGOH	-0.184934	0.0329426
		RNF216	0.105607	0.0228959		ASF1B	-0.344434	0.0329432
		ACYP2	0.408303	0.0228985		VAV2	-0.167142	0.0329547
		LRP10	0.227901	0.0229232		ITPR3	-0.246452	0.0329716
		WWC3	0.141672	0.0230531		UQCRFS1	-0.231007	0.0329822
		APOBEC3C	0.51921	0.0231037		VDAC2	-0.14395	0.0329985
		KIAA0355	0.270836	0.023246		RP11-450K4.1	-0.941558	0.0330597
		PPP1R37	0.199548	0.023258		HNRNPCP7	-0.485448	0.0331064
		MACROD2-AS1	1.39157	0.0233633		UQCR11	-0.341601	0.033145
		CNKSR3	0.283383	0.0233765		RP11-35G22.1	-0.577515	0.0331647
		STEAP2	0.216197	0.023392		RP11-495K9.5	-0.730595	0.0332738
		AK3	0.153127	0.0234755		SMIM11	-0.292488	0.0332978
		BUD31	0.17029	0.0234848		TOPBP1	-0.16661	0.0333492
		SRGAP2B	0.258265	0.023528		QTRT1	-0.247157	0.0333534
		SGMS2	0.164681	0.023632		C5orf34	-0.240028	0.0333748
		SNAP23	0.18554	0.0236812		NUF2	-0.341361	0.0334172
		PNCK	1.11682	0.0237324		AC024937.6	-0.630944	0.0334414
		TMEM50B	0.251767	0.0237446		CARS2	-0.284938	0.0334763
		GPX2	0.811841	0.0237506		AC144652.1	-0.670442	0.033578
		IGSF22	1.05356	0.0237959		RP5-994D16.3	-0.583723	0.0335894
		LY6G5C	0.569766	0.0238134		NUP205	-0.277756	0.0336234
		SYTL2	0.378981	0.0238613		FAM157C	-0.533671	0.0337582
		ZNF207	0.12002	0.0239484		HNRNPA1P36	-0.913448	0.0337998
		PCDHB5	1.10139	0.0240564		AC003665.1	-0.343953	0.033807
		KIF7	0.241407	0.0240609		RP11-253M7.1	-0.66271	0.0338207
		AAR2	0.17723	0.0240639		SLC25A13	-0.244434	0.0338972
		TTC3	0.413794	0.0241043		RP11-500C11.3	-0.445895	0.0339167
		RP11-425D10.10	1.31518	0.0241229		CTD-3195I5.3	-0.781189	0.0339168
		RRM2B	0.154966	0.0241522		MSMO1	-0.258356	0.0340713
		RP11-575F12.2	0.402044	0.0241544		BCAS2	-0.15227	0.0341023
		ATAD1	0.163441	0.0241992		DENND1A	-0.197945	0.0341822
		LRRC37A4P	0.239026	0.0242358		TMEM33	-0.130958	0.0342183
		TRPM4	0.271246	0.024257		DNAJC10	-0.110907	0.0343188
		SCARNA21	0.25572	0.0242738		XXbac-BPG181B23.7	-0.661993	0.0343611
		F11R	0.299428	0.0243005		ABL2	-0.182689	0.034383
		ATG13	0.142624	0.0243048		ZNF736	-0.24876	0.0343885
		SMAGP	0.204004	0.0243111		POMZP3	-0.411341	0.0344106
		C21orf2	0.433322	0.0243273		RP3-475N16.1	-0.526263	0.0344141
		MKNK2	0.281782	0.0243274		ANLN	-0.269113	0.034543
		CTD-2228K2.7	0.321307	0.0243594		C1orf170	-0.477219	0.0346564
		LINC00511	0.329556	0.0243966		RP11-412D9.4	-0.958615	0.0346627
		PANK1	0.294283	0.0244397		AC062017.1	-0.841071	0.0347141
		RP1-161N10.1	1.0228	0.0244443		FDPS	-0.293203	0.0347366
		ZBED5	0.177511	0.024459		RP11-398K22.12	-0.368466	0.0347663
		RP11-129K12.4	0.810926	0.0245176		DNAJC28	-0.417094	0.0347708
		DACT1	1.35175	0.0245799		GTPBP3	-0.16882	0.0347761
		SALL2	0.314893	0.0246504		HMGN5	-0.41641	0.034784
		PPME1	0.156981	0.0246893		HAS2-AS1	-0.385031	0.0348029
		MIR3687	0.832884	0.0247545		MKKS	-0.164536	0.0348606
		OSER1	0.212099	0.02478		APOBEC3B	-0.296625	0.0348759
		MFSD3	0.207558	0.0248689		IFT88	-0.273953	0.0349196
		ZNF579	0.296072	0.0249498		RP11-806L2.2	-0.94344	0.0349374
		ZDHHC5	0.123293	0.0249925		FAM175A	-0.365962	0.0349442
		AP001610.5	2.82634	0.0249963		SPRYD7	-0.299614	0.0349489
		BAZ2B	0.28886	0.0249965		RAB27A	-0.302875	0.0349923
		OST4	0.271807	0.0250602		NUP214	-0.166362	0.0350356
		HS6ST1	0.265294	0.02511		ESR2	-0.555173	0.0350876
		MORC3	0.115545	0.0251662		FAM98B	-0.303483	0.0351056
		DLG3	0.164759	0.025218		AC137932.6	-0.577848	0.0351328
		SCNN1G	0.667561	0.025238		NDC1	-0.227644	0.0351362
		CCDC174	0.182609	0.0252531		RP4-758J24.5	-0.972152	0.0351736
		ISLR2	2.67681	0.0252781		AL353898.3	-0.947522	0.0352324
		HTR7	0.66435	0.0252982		EPHX2	-0.185716	0.0352579
		SLCO4A1	0.282397	0.0253013		PTPLAD2	-0.352961	0.0352829
		SOCS5	0.306067	0.0253733		KRT10	-0.22472	0.0353844
		DST	0.103422	0.0254483		SNORD3D	-0.285569	0.0353893
		PEX6	0.221197	0.0254857		LINC00969	-0.190213	0.0354394
		TSPYL1	0.154218	0.0255364		SGSH	-0.235785	0.0354815
		MSL1	0.164944	0.0255494		HSPBP1	-0.186991	0.0356148
		MEGF8	0.381891	0.0255602		WDR31	-0.310494	0.0356189
		CIITA	0.654902	0.0256115		HIST1H3E	-0.451801	0.0356435
		MIER3	0.190828	0.0256206		CENPI	-0.329602	0.0356572
		FAM3A	0.256197	0.025629		RP11-544I20.2	-0.595914	0.0356612
		ZNF691	0.303059	0.0256419		PSEN2	-0.22747	0.0357105
		TEN1-CDK3	0.950791	0.0256602		STXBP1	-0.278574	0.0357772
		CTNNA3	0.280655	0.0257811		OMG	-0.584692	0.0358033
		AIMP1P1	1.39614	0.0257847		KIAA1731	-0.15353	0.0358486
		RPL14P1	0.863671	0.0258673		YTHDF3-AS1	-0.820942	0.0359458
		GABARAPL1	0.537434	0.0258912		MED1	-0.122757	0.0360191
		SLC39A11	0.440959	0.0258997		RP11-69E11.8	-1.02426	0.036068
		CCNJL	0.407642	0.0260029		KRT6B	-0.736527	0.0361002
		RWDD2A	0.341684	0.0260062		UVSSA	-0.262205	0.0361288
		AC004980.7	0.248072	0.0261278		SHOX2	-0.621566	0.0361954
		ARHGAP35	0.213597	0.0261772		MCMBP	-0.229638	0.0362663
		MAPK14	0.140766	0.0262305		PARP11	-0.507539	0.0362877
		GRIN3B	0.943577	0.0262336		SGOL1	-0.222746	0.0363344
		CFB	1.00139	0.0262758		AC007790.4	-1.15841	0.0364757
		SLCO1C1	0.412329	0.0263415		RPL31P52	-1.16754	0.0365139
		MIR3189	1.26772	0.0264479		TIAL1	-0.334914	0.0365377
		UNC79	0.998402	0.0264529		ZNF507	-0.241008	0.0365661
		MED17	0.153738	0.0264702		HIST3H2BB	-0.309485	0.0366431
		TPO	1.25634	0.0264713		AC137932.1	-0.45381	0.0367526
		RNU2-27P	0.751553	0.0265418		UTP18	-0.267816	0.0368057
		RP11-288L9.4	2.70354	0.0265786		CTD-2547L16.1	-0.776129	0.0368217
		C5orf15	0.203856	0.0266918		TEX261	-0.227279	0.0368957
		RAB22A	0.240668	0.0268012		FSTL3	-0.198524	0.036926
		ARL6	0.237499	0.0268143		KBTBD8	-0.523402	0.0369264
		OAS2	1.72255	0.026858		ZNF833P	-0.588852	0.036979
		IPO8	0.155054	0.0268784		SLC39A4	-0.237346	0.0370692
		TTBK2	0.333124	0.0268816		TUBGCP3	-0.203204	0.0371048
		LBX2-AS1	0.9347	0.0269441		GSG2	-0.252602	0.037132
		SLC50A1	0.123196	0.0269725		RP11-798G7.8	-0.403182	0.0371508
		ZBTB12	0.376674	0.027046		RP11-284F21.9	-0.55992	0.0372389
		ATF2	0.291657	0.0270828		FASTKD1	-0.180192	0.037294
		PLOD1	0.351303	0.0270917		LINC00959	-0.904508	0.0373155
		TIAM1	0.255379	0.0271103		RPL7AP10	-1.07307	0.0373629
		FLOT1	0.10215	0.027142		GNPNAT1	-0.176437	0.0373665
		MCTP2	0.978791	0.0271805		PNPO	-0.168581	0.037401
		BTBD7	0.208409	0.0272362		CEL	-0.833154	0.0374394
[truncated: 427 more rows]
