# Supplementary material for: Targeting ASCT2‐mediated glutamine uptake blocks prostate cancer growth and tumour development
Source: J Pathol. 2015 Apr 7;236(3):278–89. doi: 10.1002/path.4518 (PMC4973854; doi:10.1002/path.4518)
Supplement: Supplementary file 8 — TableS3 GSEA gene ontology upregulated gene sets in control vs GPNA treated PC‐3 cells (Top 50). [file PATH-236-278-s008.xlsx]

## Sheet: Supp Table S3
	Supplementary Table S3 - GSEA gene ontology upregulated gene sets in control vs GPNA treated PC-3 cells (Top 50).
		Upregulated Genesets
	GO Control vs GPNA	GENESET	SIZE	ES	NES	NOM p-val	FDR q-val	FWER p-val	RANK AT MAX	LEADING EDGE
	1	RNA_PROCESSING	168	0.470754	2.07618	0	0.0248816	0.009	5522	tags=54%, list=28%, signal=74%
	2	MRNA_METABOLIC_PROCESS	82	0.444313	2.01805	0	0.0396287	0.052	5885	tags=60%, list=30%, signal=85%
	3	RIBONUCLEOPROTEIN_COMPLEX	140	0.479168	2.01337	0	0.0317525	0.052	4974	tags=51%, list=26%, signal=68%
	4	HELICASE_ACTIVITY	50	0.579525	2.01288	0	0.0278144	0.052	5264	tags=62%, list=27%, signal=85%
	5	RNA_SPLICING	89	0.544405	1.96958	0	0.0460301	0.119	5210	tags=62%, list=27%, signal=84%
	6	MRNA_PROCESSING_GO_0006397	71	0.488119	1.96069	0	0.0433224	0.136	5832	tags=62%, list=30%, signal=88%
	7	ORGANELLE_LUMEN	424	0.367906	1.93644	0	0.0515285	0.181	4204	tags=37%, list=22%, signal=46%
	8	MEMBRANE_ENCLOSED_LUMEN	424	0.367906	1.93644	0	0.0450875	0.181	4204	tags=37%, list=22%, signal=46%
	9	M_PHASE_OF_MITOTIC_CELL_CYCLE	81	0.475541	1.93067	0	0.0431233	0.197	6270	tags=67%, list=32%, signal=98%
	10	MITOCHONDRIAL_PART	135	0.492096	1.92984	0	0.040411	0.197	5407	tags=56%, list=28%, signal=76%
	11	MITOSIS	78	0.473396	1.92203	0	0.0381918	0.197	6270	tags=67%, list=32%, signal=98%
	12	CHROMOSOMAL_PART	90	0.476483	1.89156	0	0.0499507	0.231	5977	tags=57%, list=31%, signal=81%
	13	ENVELOPE	159	0.418376	1.89148	0	0.0485699	0.231	5534	tags=53%, list=28%, signal=73%
	14	ORGANELLE_ENVELOPE	159	0.418376	1.89148	0	0.0451006	0.231	5534	tags=53%, list=28%, signal=73%
	15	MITOCHONDRIAL_MEMBRANE	82	0.488103	1.87657	0	0.0527967	0.281	5534	tags=60%, list=28%, signal=83%
	16	CELL_CYCLE_PROCESS	180	0.382668	1.86166	0	0.0597438	0.295	5059	tags=48%, list=26%, signal=64%
	17	MITOCHONDRIAL_ENVELOPE	92	0.491202	1.85332	0	0.0609097	0.304	5534	tags=59%, list=28%, signal=82%
	18	NUCLEAR_LUMEN	358	0.352034	1.84813	0	0.0597603	0.304	4857	tags=41%, list=25%, signal=53%
	19	MITOTIC_CELL_CYCLE	147	0.378951	1.84609	0	0.0579126	0.304	4748	tags=48%, list=24%, signal=63%
	20	RIBOSOME	38	0.475391	1.84482	0	0.055817	0.304	6462	tags=50%, list=33%, signal=75%
	21	DNA_HELICASE_ACTIVITY	25	0.541557	1.84088	0	0.0542434	0.304	5264	tags=64%, list=27%, signal=88%
	22	CELL_CYCLE_PHASE	157	0.388931	1.84031	0	0.0525051	0.304	4748	tags=46%, list=24%, signal=61%
	23	CHROMATIN	31	0.591042	1.83806	0	0.0528782	0.304	3963	tags=52%, list=20%, signal=65%
	24	M_PHASE	105	0.4325	1.82965	0	0.0542065	0.304	6270	tags=63%, list=32%, signal=92%
	25	NUCLEOLUS	117	0.46139	1.82613	0	0.0531315	0.318	3954	tags=47%, list=20%, signal=59%
	26	STRUCTURAL_CONSTITUENT_OF_RIBOSOME	79	0.427492	1.81725	0.0517928	0.0546086	0.318	8159	tags=67%, list=42%, signal=115%
	27	CHROMOSOME	114	0.474429	1.81196	0	0.0555103	0.333	5977	tags=57%, list=31%, signal=82%
	28	DNA_METABOLIC_PROCESS	240	0.35417	1.78465	0	0.0663923	0.382	5798	tags=50%, list=30%, signal=70%
	29	DNA_REPAIR	120	0.412168	1.78293	0.0299145	0.0646547	0.382	5798	tags=52%, list=30%, signal=73%
	30	MITOCHONDRIAL_MATRIX	44	0.508479	1.78229	0.106557	0.064168	0.382	5252	tags=52%, list=27%, signal=71%
	31	MITOCHONDRIAL_LUMEN	44	0.508479	1.78229	0.106557	0.0626142	0.382	5252	tags=52%, list=27%, signal=71%
	32	PORE_COMPLEX	33	0.575174	1.76845	0.0563107	0.0687599	0.382	6489	tags=73%, list=33%, signal=109%
	33	MITOCHONDRIAL_MEMBRANE_PART	52	0.5248	1.75502	0	0.0741316	0.397	6304	tags=67%, list=32%, signal=99%
	34	RIBOSOME_BIOGENESIS_AND_ASSEMBLY	18	0.723319	1.74838	0	0.0749472	0.413	3974	tags=78%, list=20%, signal=98%
	35	NUCLEAR_PORE	30	0.576587	1.74659	0.0271845	0.0745652	0.423	6489	tags=73%, list=33%, signal=110%
	36	RNA_HELICASE_ACTIVITY	23	0.659464	1.7465	0	0.0729384	0.423	5258	tags=74%, list=27%, signal=101%
	37	TRANSFERASE_ACTIVITY_TRANSFERRING_PENTOSYL_GROUPS	15	0.533263	1.74234	0	0.0738555	0.439	2135	tags=40%, list=11%, signal=45%
	38	RNA_BINDING	236	0.318725	1.73986	0	0.0733779	0.439	6268	tags=46%, list=32%, signal=67%
	39	SPLICEOSOME	51	0.516529	1.73472	0	0.0744748	0.439	4630	tags=57%, list=24%, signal=74%
	40	MITOCHONDRIAL_INNER_MEMBRANE	63	0.487137	1.72806	0.0302419	0.0772742	0.448	5534	tags=62%, list=28%, signal=86%
	41	RNA_SPLICINGVIA_TRANSESTERIFICATION_REACTIONS	34	0.548261	1.72361	0	0.0780515	0.448	5204	tags=65%, list=27%, signal=88%
	42	NUCLEOLAR_PART	18	0.746224	1.72258	0	0.0768663	0.448	3930	tags=83%, list=20%, signal=104%
	43	NUCLEAR_MEMBRANE_PART	39	0.507837	1.71872	0	0.0796473	0.448	6489	tags=69%, list=33%, signal=104%
	44	ORGANELLE_INNER_MEMBRANE	70	0.483779	1.71586	0.0305499	0.0794367	0.448	5713	tags=63%, list=29%, signal=89%
	45	DNA_DEPENDENT_ATPASE_ACTIVITY	22	0.51028	1.70913	0	0.0814481	0.466	4510	tags=55%, list=23%, signal=71%
	46	DNA_REPLICATION	98	0.397497	1.70249	0.024948	0.0873871	0.502	5977	tags=51%, list=31%, signal=73%
	47	BASE_EXCISION_REPAIR	16	0.609316	1.69567	0.0284553	0.0899414	0.502	5575	tags=63%, list=29%, signal=88%
	48	MITOCHONDRION	319	0.3657	1.68474	0.0282828	0.0963305	0.517	5416	tags=49%, list=28%, signal=67%
	49	METHYLTRANSFERASE_ACTIVITY	32	0.474854	1.68474	0.0334728	0.0946912	0.517	3784	tags=44%, list=19%, signal=54%
	50	MITOCHONDRIAL_OUTER_MEMBRANE	18	0.535807	1.68317	0.0224949	0.0936146	0.517	5342	tags=61%, list=27%, signal=84%
