# Supplementary material for: Targeting ASCT2‐mediated glutamine uptake blocks prostate cancer growth and tumour development
Source: J Pathol. 2015 Apr 7;236(3):278–89. doi: 10.1002/path.4518 (PMC4973854; doi:10.1002/path.4518)
Supplement: Supplementary file 9 — TableS4 GSEA gene ontology upregulated gene sets in control vs benzylserine treated PC‐3 cells (Top 50). [file PATH-236-278-s009.xlsx]

## Sheet: Supp Table S4
	Supplementary Table S4 - GSEA gene ontology upregulated gene sets in control vs benzylserine treated PC-3 cells (Top 50).
		Upregulated Gene sets
	GO Control vs BenSer	GENESET	SIZE	ES	NES	NOM p-val	FDR q-val	FWER p-val	RANK AT MAX	LEADING EDGE
	1	RNA_PROCESSING	168	0.509082	1.80447	0	0.640563	0.267	6888	tags=61%, list=35%, signal=94%
	2	DNA_DEPENDENT_DNA_REPLICATION	54	0.618505	1.79805	0	0.354809	0.282	4107	tags=56%, list=21%, signal=70%
	3	MRNA_METABOLIC_PROCESS	82	0.494479	1.793	0	0.254395	0.282	6835	tags=63%, list=35%, signal=97%
	4	RNA_BINDING	236	0.459999	1.78749	0.0214008	0.207133	0.303	6907	tags=63%, list=36%, signal=96%
	5	MRNA_PROCESSING_GO_0006397	71	0.562547	1.78351	0	0.173906	0.303	6835	tags=70%, list=35%, signal=108%
	6	DNA_REPLICATION	98	0.571314	1.78192	0	0.149575	0.303	4107	tags=49%, list=21%, signal=62%
	7	DNA_METABOLIC_PROCESS	240	0.483151	1.75636	0	0.173678	0.339	4791	tags=44%, list=25%, signal=58%
	8	RIBONUCLEOPROTEIN_COMPLEX_BIOGENESIS_AND_ASSEMBLY	82	0.510849	1.71976	0.0390625	0.198396	0.351	6772	tags=63%, list=35%, signal=97%
	9	DOUBLE_STRANDED_DNA_BINDING	30	0.496065	1.68355	0	0.296232	0.451	3929	tags=40%, list=20%, signal=50%
	10	PROTEIN_RNA_COMPLEX_ASSEMBLY	63	0.463944	1.67917	0.0718447	0.281352	0.467	6772	tags=57%, list=35%, signal=87%
	11	ORGANELLE_LUMEN	424	0.379637	1.67824	0.0383877	0.258502	0.467	6807	tags=48%, list=35%, signal=72%
	12	MEMBRANE_ENCLOSED_LUMEN	424	0.379637	1.67824	0.0383877	0.23696	0.467	6807	tags=48%, list=35%, signal=72%
	13	RESPONSE_TO_DNA_DAMAGE_STIMULUS	152	0.451823	1.6777	0	0.225207	0.467	4791	tags=43%, list=25%, signal=56%
	14	REGULATION_OF_DNA_REPLICATION	19	0.645331	1.67659	0	0.213665	0.467	3444	tags=58%, list=18%, signal=70%
	15	REPLICATION_FORK	18	0.669567	1.67202	0	0.218857	0.48	2769	tags=61%, list=14%, signal=71%
	16	DNA_REPAIR	120	0.497546	1.66996	0	0.207558	0.48	4791	tags=45%, list=25%, signal=59%
	17	NEGATIVE_REGULATION_OF_DNA_METABOLIC_PROCESS	17	0.618175	1.66815	0	0.201682	0.49	2961	tags=47%, list=15%, signal=55%
	18	MICROTUBULE_CYTOSKELETON_ORGANIZATION_AND_BIOGENESIS	35	0.485465	1.66803	0.117063	0.192097	0.49	4836	tags=46%, list=25%, signal=61%
	19	CENTROSOME	56	0.497784	1.65954	0.0216963	0.199165	0.535	4114	tags=41%, list=21%, signal=52%
	20	METHYLTRANSFERASE_ACTIVITY	32	0.579849	1.65223	0	0.21413	0.583	6303	tags=72%, list=32%, signal=106%
	21	TRANSLATION_REGULATOR_ACTIVITY	38	0.512763	1.64638	0.0213178	0.216091	0.605	5203	tags=50%, list=27%, signal=68%
	22	STRUCTURE_SPECIFIC_DNA_BINDING	51	0.449706	1.64331	0	0.214351	0.623	4001	tags=37%, list=21%, signal=47%
	23	NUCLEAR_LUMEN	358	0.371383	1.62456	0.0390625	0.264421	0.692	6770	tags=47%, list=35%, signal=71%
	24	MICROTUBULE_ORGANIZING_CENTER	65	0.487971	1.62202	0.0224949	0.262007	0.705	4114	tags=40%, list=21%, signal=51%
	25	NUCLEOTIDE_METABOLIC_PROCESS	35	0.441767	1.61958	0	0.256297	0.705	4704	tags=46%, list=24%, signal=60%
	26	TRANSLATION_FACTOR_ACTIVITY_NUCLEIC_ACID_BINDING	36	0.529828	1.61854	0.0378788	0.248383	0.705	5203	tags=53%, list=27%, signal=72%
	27	CELL_CYCLE_PROCESS	180	0.453109	1.61385	0.0382409	0.250126	0.725	4979	tags=48%, list=26%, signal=64%
	28	CELL_CORTEX_PART	18	0.428896	1.61384	0.0211132	0.241729	0.725	3763	tags=28%, list=19%, signal=34%
	29	RNA_SPLICING	89	0.547415	1.61377	0.0912621	0.23391	0.725	6888	tags=70%, list=35%, signal=107%
	30	TRANSLATION	151	0.429352	1.60784	0.0390625	0.243003	0.725	6930	tags=59%, list=36%, signal=91%
	31	S_ADENOSYLMETHIONINE_DEPENDENT_METHYLTRANSFERASE_ACTIVITY	19	0.572285	1.6049	0	0.241877	0.74	5863	tags=63%, list=30%, signal=90%
	32	RESPONSE_TO_UV	22	0.517014	1.60367	0	0.236711	0.74	2267	tags=27%, list=12%, signal=31%
	33	RIBONUCLEOPROTEIN_COMPLEX	140	0.496258	1.60319	0.118	0.230787	0.74	7918	tags=74%, list=41%, signal=124%
	34	NUCLEOLUS	117	0.436996	1.60113	0.039924	0.229154	0.74	5906	tags=51%, list=30%, signal=73%
	35	DOUBLE_STRAND_BREAK_REPAIR	23	0.633126	1.59754	0.0235294	0.228287	0.74	4692	tags=57%, list=24%, signal=74%
	36	HELICASE_ACTIVITY	50	0.479659	1.59676	0.0210728	0.224503	0.754	7433	tags=66%, list=38%, signal=107%
	37	TRANSLATION_INITIATION_FACTOR_ACTIVITY	23	0.605779	1.59567	0	0.222212	0.754	5203	tags=61%, list=27%, signal=83%
	38	GLYCEROPHOSPHOLIPID_BIOSYNTHETIC_PROCESS	27	0.36202	1.59182	0	0.226717	0.782	1527	tags=11%, list=8%, signal=12%
	39	REGULATION_OF_DNA_METABOLIC_PROCESS	41	0.5272	1.59093	0	0.222172	0.782	4791	tags=44%, list=25%, signal=58%
	40	MICROTUBULE_ORGANIZING_CENTER_PART	19	0.489941	1.58788	0	0.226941	0.811	4836	tags=42%, list=25%, signal=56%
	41	NUCLEAR_ENVELOPE	69	0.446021	1.5855	0.0909091	0.227393	0.824	4512	tags=43%, list=23%, signal=56%
	42	MICROTUBULE_CYTOSKELETON	142	0.370264	1.58054	0.094	0.233516	0.843	5367	tags=39%, list=28%, signal=54%
	43	MITOCHONDRION_ORGANIZATION_AND_BIOGENESIS	48	0.405831	1.57815	0.0220183	0.234788	0.861	7230	tags=60%, list=37%, signal=96%
	44	NUCLEAR_CHROMOSOME	49	0.505588	1.57372	0.0233918	0.237431	0.861	4727	tags=47%, list=24%, signal=62%
	45	CYTOSKELETAL_PART	201	0.336769	1.56957	0.0219561	0.240995	0.861	5480	tags=37%, list=28%, signal=51%
	46	DNA_RECOMBINATION	42	0.553009	1.5607	0	0.260066	0.861	5172	tags=57%, list=27%, signal=78%
	47	TRANSFERASE_ACTIVITY_TRANSFERRING_ONE_CARBON_GROUPS	33	0.563906	1.55905	0.0174081	0.261631	0.861	6303	tags=70%, list=32%, signal=103%
	48	NUCLEOPLASM	258	0.344946	1.55885	0.0212355	0.256493	0.861	7774	tags=50%, list=40%, signal=82%
	49	CELL_CYCLE_GO_0007049	288	0.384536	1.55826	0.0176817	0.251771	0.861	4986	tags=41%, list=26%, signal=55%
	50	TRANSLATIONAL_INITIATION	36	0.461783	1.55623	0.0394477	0.251765	0.861	5067	tags=44%, list=26%, signal=60%
