# Supplementary material for: Targeting ASCT2‐mediated glutamine uptake blocks prostate cancer growth and tumour development
Source: J Pathol. 2015 Apr 7;236(3):278–89. doi: 10.1002/path.4518 (PMC4973854; doi:10.1002/path.4518)
Supplement: Supplementary file 10 — TableS5 GSEA motif upregulated gene sets in control vs GPNA treated PC‐3 cells (Top 50). [file PATH-236-278-s010.xlsx]

## Sheet: Supp Table S5
	Supplementary Table S5 - GSEA motif upregulated gene sets in control vs GPNA treated PC-3 cells (Top 50).
		Upregulated Genesets
	Motif Control vs GPNA	GENESET	SIZE	ES	NES	NOM p-val	FDR q-val	FWER p-val	RANK AT MAX	LEADING EDGE
	1	GGAANCGGAANY_UNKNOWN	103	0.402947	1.95652	0	0.0421763	0.047	6889	tags=56%, list=35%, signal=87%
	2	V$E2F_Q3_01	210	0.39251	1.84364	0	0.0822073	0.077	4698	tags=42%, list=24%, signal=55%
	3	V$E2F_Q6	218	0.411504	1.84032	0	0.0608715	0.086	4200	tags=41%, list=22%, signal=52%
	4	V$E2F_Q4	220	0.395482	1.82382	0	0.0596537	0.086	4200	tags=40%, list=22%, signal=51%
	5	V$E2F_Q6_01	212	0.370116	1.81943	0	0.0502829	0.086	4279	tags=41%, list=22%, signal=52%
	6	V$E2F1_Q4_01	205	0.387567	1.81623	0	0.0459948	0.086	4693	tags=41%, list=24%, signal=54%
	7	V$E2F_Q4_01	213	0.390567	1.80839	0	0.0412384	0.101	4587	tags=43%, list=24%, signal=56%
	8	V$E2F_03	223	0.356356	1.78874	0	0.0470004	0.132	4211	tags=40%, list=22%, signal=51%
	9	V$E2F_Q3	203	0.389239	1.78564	0	0.0435851	0.144	3926	tags=37%, list=20%, signal=46%
	10	SGCGSSAAA_V$E2F1DP2_01	155	0.442864	1.77898	0	0.0414666	0.144	5022	tags=54%, list=26%, signal=73%
	11	V$E2F1DP1RB_01	212	0.378466	1.74713	0	0.0488928	0.163	4200	tags=39%, list=22%, signal=49%
	12	V$E2F1_Q6	215	0.414434	1.74005	0	0.0481804	0.191	5037	tags=48%, list=26%, signal=64%
	13	GCGSCMNTTT_UNKNOWN	63	0.336537	1.70867	0	0.0601413	0.256	4627	tags=40%, list=24%, signal=52%
	14	V$E2F_02	214	0.394461	1.70619	0	0.0574455	0.256	4200	tags=42%, list=22%, signal=52%
	15	V$E2F1DP1_01	214	0.396211	1.69748	0	0.0586147	0.282	4200	tags=42%, list=22%, signal=52%
	16	V$E2F1DP2_01	214	0.396211	1.69748	0	0.0549512	0.282	4200	tags=42%, list=22%, signal=52%
	17	V$E2F4DP2_01	214	0.396211	1.69748	0	0.0517188	0.282	4200	tags=42%, list=22%, signal=52%
	18	V$E2F4DP1_01	219	0.38031	1.68883	0	0.051356	0.282	4566	tags=42%, list=24%, signal=55%
	19	V$E2F1_Q6_01	219	0.386293	1.67949	0.0278293	0.0511189	0.293	4492	tags=41%, list=23%, signal=53%
	20	V$E2F1_Q3	218	0.364285	1.65128	0	0.0662822	0.392	4200	tags=41%, list=22%, signal=52%
	21	TMTCGCGANR_UNKNOWN	152	0.231646	1.55161	0	0.151283	0.668	7835	tags=51%, list=40%, signal=85%
	22	V$E2F1_Q4	218	0.295801	1.53427	0.0510397	0.179239	0.741	4631	tags=34%, list=24%, signal=44%
	23	GKCGCNNNNNNNTGAYG_UNKNOWN	56	0.298621	1.45809	0.0803213	0.307997	0.884	6253	tags=48%, list=32%, signal=71%
	24	V$ELK1_02	239	0.269088	1.45787	0.06	0.295828	0.884	6035	tags=41%, list=31%, signal=58%
	25	CCGNMNNTNACG_UNKNOWN	70	0.26655	1.44646	0.0686869	0.305053	0.884	5572	tags=36%, list=29%, signal=50%
	26	GGCKCATGS_UNKNOWN	51	0.308648	1.43997	0.042471	0.30515	0.905	5437	tags=41%, list=28%, signal=57%
	27	V$E2F_01	61	0.402826	1.40514	0.0492424	0.376355	0.922	5378	tags=57%, list=28%, signal=79%
	28	YAATNANRNNNCAG_UNKNOWN	44	0.360359	1.40078	0.0708661	0.371668	0.922	3361	tags=30%, list=17%, signal=36%
	29	MCAATNNNNNGCG_UNKNOWN	71	0.276135	1.39081	0.0856031	0.382968	0.922	3733	tags=30%, list=19%, signal=36%
	30	V$GABP_B	246	0.223295	1.37671	0.134	0.410571	0.941	5034	tags=32%, list=26%, signal=42%
	31	TTTNNANAGCYR_UNKNOWN	98	0.372873	1.36071	0.114108	0.439822	0.961	5801	tags=51%, list=30%, signal=72%
	32	TCCCRNNRTGC_UNKNOWN	192	0.24129	1.33575	0.166667	0.501038	0.967	5681	tags=41%, list=29%, signal=58%
	33	V$MYCMAX_01	213	0.285447	1.33361	0.0289017	0.491766	0.967	4173	tags=37%, list=21%, signal=46%
	34	AACYNNNNTTCCS_UNKNOWN	86	0.264432	1.32305	0.105155	0.50965	0.967	3368	tags=26%, list=17%, signal=31%
	35	CCAGGTT,MIR-490	56	0.267645	1.30103	0.128107	0.566427	0.967	5348	tags=39%, list=28%, signal=54%
	36	V$STAT1_02	212	0.239424	1.29718	0.183752	0.561139	0.967	4972	tags=32%, list=26%, signal=42%
	37	KRCTCNNNNMANAGC_UNKNOWN	54	0.485398	1.27788	0.439746	0.609019	0.967	5854	tags=69%, list=30%, signal=98%
	38	GCCATNTTG_V$YY1_Q6	399	0.200364	1.25319	0.264529	0.673405	0.974	4876	tags=29%, list=25%, signal=37%
	39	ACTAYRNNNCCCR_UNKNOWN	415	0.191208	1.24845	0.0721063	0.674002	0.974	5234	tags=32%, list=27%, signal=43%
	40	V$ZF5_01	191	0.251464	1.23053	0.160396	0.716537	0.974	5892	tags=38%, list=30%, signal=54%
	41	TGCGCANK_UNKNOWN	480	0.207429	1.22157	0.15458	0.731395	0.974	5351	tags=32%, list=28%, signal=43%
	42	V$USF_01	223	0.219109	1.216	0.0997963	0.734725	0.983	4279	tags=29%, list=22%, signal=37%
	43	V$E2F_Q2	151	0.235147	1.19435	0.258799	0.796122	0.983	5210	tags=30%, list=27%, signal=41%
	44	V$MYCMAX_B	216	0.251916	1.18531	0.181298	0.807709	1	4370	tags=32%, list=22%, signal=41%
	45	KTGGYRSGAA_UNKNOWN	72	0.268953	1.18171	0.229126	0.805005	1	4211	tags=33%, list=22%, signal=42%
	46	GGAMTNNNNNTCCY_UNKNOWN	103	0.267899	1.17458	0.243028	0.81644	1	3751	tags=27%, list=19%, signal=34%
	47	V$USF2_Q6	212	0.220529	1.16019	0.21499	0.857532	1	3528	tags=23%, list=18%, signal=27%
	48	V$MAX_01	222	0.209753	1.16005	0.187739	0.840338	1	4173	tags=30%, list=21%, signal=37%
	49	TAGAACC,MIR-182	34	0.311254	1.14965	0.366053	0.858807	1	5316	tags=38%, list=27%, signal=53%
	50	TTCNRGNNNNTTC_V$HSF_Q6	125	0.236394	1.14502	0.225352	0.858582	1	3532	tags=26%, list=18%, signal=31%
