# Supplementary material for: Targeting ASCT2‐mediated glutamine uptake blocks prostate cancer growth and tumour development
Source: J Pathol. 2015 Apr 7;236(3):278–89. doi: 10.1002/path.4518 (PMC4973854; doi:10.1002/path.4518)
Supplement: Supplementary file 11 — TableS6 GSEA motif upregulated gene sets in control vs benzylserine treated PC‐3 cells (Top 50). [file PATH-236-278-s011.xlsx]

## Sheet: Supp Table S6
	Supplementary Table S6 - GSEA motif upregulated gene sets in control vs benzylserine treated PC-3 cells (Top 50).
		Upregulated Genesets
	Motif Control vs BenSer	GENESET	SIZE	ES	NES	NOM p-val	FDR q-val	FWER p-val	RANK AT MAX	LEADING EDGE
	1	V$E2F_Q3	203	0.499213	1.79306	0	0.146567	0.114	5161	tags=52%, list=27%, signal=70%
	2	V$E2F_Q6_01	212	0.482011	1.77788	0	0.0792835	0.126	5161	tags=47%, list=27%, signal=63%
	3	V$E2F_Q3_01	210	0.491411	1.77481	0	0.0621117	0.126	4616	tags=45%, list=24%, signal=58%
	4	V$E2F_03	223	0.481402	1.77099	0	0.0495838	0.126	5161	tags=47%, list=27%, signal=63%
	5	V$E2F_Q4	220	0.527287	1.7673	0	0.042067	0.126	5189	tags=53%, list=27%, signal=72%
	6	V$E2F1DP1RB_01	212	0.517213	1.75744	0	0.0382227	0.126	5150	tags=53%, list=27%, signal=71%
	7	V$E2F_Q4_01	213	0.486067	1.73605	0	0.0379367	0.15	5161	tags=47%, list=27%, signal=63%
	8	V$E2F_Q6	218	0.536049	1.73162	0	0.0369343	0.15	5150	tags=54%, list=27%, signal=73%
	9	V$E2F1_Q4_01	205	0.481627	1.71595	0	0.0384019	0.191	4608	tags=44%, list=24%, signal=57%
	10	V$E2F1_Q6	215	0.551986	1.70587	0	0.0389451	0.206	5161	tags=58%, list=27%, signal=78%
	11	V$E2F1_Q3	218	0.513518	1.70095	0	0.0377685	0.206	5161	tags=53%, list=27%, signal=72%
	12	V$E2F1_Q6_01	219	0.484891	1.69911	0	0.0363517	0.206	5866	tags=53%, list=30%, signal=75%
	13	V$E2F4DP1_01	219	0.533927	1.69798	0	0.0344785	0.206	5150	tags=55%, list=27%, signal=74%
	14	V$E2F_02	214	0.545297	1.69791	0	0.0328729	0.206	5150	tags=56%, list=27%, signal=75%
	15	SGCGSSAAA_V$E2F1DP2_01	155	0.587227	1.69504	0	0.0314813	0.206	5150	tags=63%, list=27%, signal=84%
	16	V$E2F1_Q4	218	0.390191	1.6814	0	0.033784	0.233	4634	tags=33%, list=24%, signal=42%
	17	V$E2F1DP1_01	214	0.543794	1.67923	0	0.0336204	0.233	5150	tags=56%, list=27%, signal=75%
	18	V$E2F4DP2_01	214	0.543794	1.67923	0	0.0317526	0.233	5150	tags=56%, list=27%, signal=75%
	19	V$E2F1DP2_01	214	0.543794	1.67923	0	0.0307129	0.233	5150	tags=56%, list=27%, signal=75%
	20	TTTNNANAGCYR_UNKNOWN	98	0.548121	1.62417	0.0394477	0.0550374	0.386	2392	tags=39%, list=12%, signal=44%
	21	V$NRF1_Q6	228	0.286005	1.6091	0	0.0658025	0.449	5755	tags=35%, list=30%, signal=49%
	22	GKCGCNNNNNNNTGAYG_UNKNOWN	56	0.39903	1.59654	0	0.0758313	0.501	7720	tags=55%, list=40%, signal=92%
	23	V$E2F_01	61	0.523675	1.56185	0	0.115524	0.654	5204	tags=52%, list=27%, signal=71%
	24	KTGGYRSGAA_UNKNOWN	72	0.405802	1.53429	0	0.163548	0.711	1828	tags=25%, list=9%, signal=27%
	25	KRCTCNNNNMANAGC_UNKNOWN	54	0.725459	1.53409	0.120553	0.158308	0.711	2392	tags=67%, list=12%, signal=76%
	26	V$YY1_Q6	224	0.27545	1.53083	0	0.16073	0.726	6761	tags=36%, list=35%, signal=55%
	27	GCCATNTTG_V$YY1_Q6	399	0.250786	1.52628	0	0.160584	0.726	7559	tags=42%, list=39%, signal=67%
	28	V$MAX_01	222	0.332528	1.50982	0	0.184281	0.755	5203	tags=34%, list=27%, signal=46%
	29	V$MYCMAX_01	213	0.373667	1.49732	0.03	0.202817	0.755	3543	tags=31%, list=18%, signal=38%
	30	TGCGCANK_UNKNOWN	480	0.277384	1.4926	0	0.205269	0.755	5851	tags=33%, list=30%, signal=46%
	31	AACYNNNNTTCCS_UNKNOWN	86	0.35322	1.48828	0	0.207857	0.755	6743	tags=48%, list=35%, signal=73%
	32	CCGNMNNTNACG_UNKNOWN	70	0.317889	1.48273	0.0891089	0.213223	0.768	4527	tags=29%, list=23%, signal=37%
	33	V$ELK1_02	239	0.301264	1.47074	0.0286807	0.234916	0.768	5796	tags=38%, list=30%, signal=53%
	34	V$NFY_Q6_01	222	0.314428	1.46249	0	0.24612	0.768	4414	tags=29%, list=23%, signal=37%
	35	V$E2F1_Q3_01	217	0.313705	1.45606	0	0.252624	0.768	5071	tags=34%, list=26%, signal=45%
	36	GCGSCMNTTT_UNKNOWN	63	0.351127	1.44516	0.130252	0.269301	0.768	6084	tags=44%, list=31%, signal=64%
	37	TMTCGCGANR_UNKNOWN	152	0.246969	1.44177	0.0661626	0.270357	0.768	6360	tags=34%, list=33%, signal=49%
	38	V$NFMUE1_Q6	219	0.307877	1.4334	0.0303644	0.282252	0.795	7159	tags=45%, list=37%, signal=70%
	39	GGAANCGGAANY_UNKNOWN	103	0.261222	1.43317	0.0861723	0.275974	0.795	8396	tags=51%, list=43%, signal=90%
	40	V$NFY_Q6	200	0.294435	1.39808	0	0.366305	0.807	4120	tags=28%, list=21%, signal=35%
	41	ACAWNRNSRCGG_UNKNOWN	57	0.312368	1.3937	0.144016	0.367494	0.807	4699	tags=28%, list=24%, signal=37%
	42	CCTGAGT,MIR-510	36	0.353027	1.38136	0.0618763	0.399496	0.807	2421	tags=17%, list=12%, signal=19%
	43	V$MYCMAX_B	216	0.299252	1.37733	0	0.402617	0.807	5373	tags=34%, list=28%, signal=47%
	44	CCCNNNNNNAAGWT_UNKNOWN	84	0.275284	1.34262	0.066	0.508785	0.821	3408	tags=18%, list=18%, signal=22%
	45	CCAWYNNGAAR_UNKNOWN	121	0.293664	1.32476	0.0229645	0.557379	0.834	2192	tags=16%, list=11%, signal=18%
	46	V$GABP_B	246	0.270123	1.3192	0.139676	0.564222	0.846	6523	tags=35%, list=34%, signal=52%
	47	V$CMYB_01	208	0.249271	1.31137	0.0430328	0.575638	0.859	7376	tags=41%, list=38%, signal=65%
	48	CCAWWNAAGG_V$SRF_Q4	67	0.339129	1.30725	0.0858283	0.58138	0.89	5702	tags=37%, list=29%, signal=53%
	49	CGGAARNGGCNG_UNKNOWN	46	0.299505	1.30648	0.148893	0.573706	0.89	4791	tags=28%, list=25%, signal=37%
	50	V$CETS1P54_01	236	0.23401	1.30045	0.019685	0.58014	0.89	7954	tags=40%, list=41%, signal=67%
